# Supplementary material for: Shotgun proteomic profiling of dormant, ‘non-culturable’ Mycobacterium tuberculosis
Source: PLoS One. 2022 Aug 9;17(8):e0269847. doi: 10.1371/journal.pone.0269847 (PMC9362914; doi:10.1371/journal.pone.0269847)
Supplement: S1 Table — The supplementary table contains: the raw intensities of the detected and annotated proteins–“Raw LC-MS data”; the results of data log2 transformation and quantile normalization–“Normalization” section; the results of differential analysis–“Results of differential analysis”; a reference list of antigenic proteins from published works on studies of the sera of human TB patients–“Antigenic proteins” sheet; a list of enzymes of dormancy as potential intracellular prodrugs activators “Enzymatic proteins” sheet. (XLSX) [file pone.0269847.s001.xlsx]

## Sheet: Raw LC-MS data
	Accession	Rv	NCBI	Refseq_ID	KO	Description	Function	Product	Functional_Category	Essentiality	Peptide.count	Unique.peptides	Confidence.score	q.Value	dorm_I_1	dorm_I_2	dorm_I_3	dorm_II_1	dorm_II_2	dorm_II_3	dorm_III_1	dorm_III_2	dorm_III_3	akt_I_1	akt_I_2	akt_I_3	akt_II_1	akt_II_2	akt_II_3	akt_III_1	akt_III_2	akt_III_3
1	P9WMC1	Rv3855	ncbi-geneid:886189	NC_000962.3	K21961	ethR; HTH-type transcriptional repressor EthR	Regulates negatively the production of ETHA. Induced ETH resistance when overexpressed in Mycobacterium tuberculosis.	Transcriptional regulatory repressor protein (TetR-family) EthR	regulatory proteins	Non-Essential	2	2	10.6792	0	0.538368	0.373464	0.832195	0	1.09498	0.205695	0	0.158127	0.324128	98.2536	168.634	129.668	109.302	118.462	141.642	103.434	109.391	129.029
2	P9WJ97	Rv0341	ncbi-geneid:886518	NC_000962.3	NA	iniB; isoniazid inducible protein IniB	Unknown	Isoniazid inductible gene protein IniB	cell wall and cell processes	Non-Essential	37	20	336.213	4.12005e-13	16898.2	17046.4	13782.8	22511.7	16724.2	15689.4	11883.3	10918.7	12841.4	460.712	419.104	454.054	308.172	232.264	403.466	209.866	234.38	435.77
3	P9WQB1	Rv2780	ncbi-geneid:888493	NC_000962.3	K00259	ald; L-alanine dehydrogenase	May play a role in cell wall synthesis as L-alanine is an important constituent of the peptidoglycan layer [catalytic activity: L-alanine + H(2)O + NAD(+) = pyruvate + NH(3) + NADH].	Secreted L-alanine dehydrogenase Ald (40 kDa antigen) (TB43)	intermediary metabolism and respiration	Non-Essential	202	110	1299.74	2.61486e-12	8171.71	7373.79	9015.75	7598.79	8358.39	8050.65	6947.79	7235.08	7134.25	52981.5	63243.9	76866.7	49327	51887.5	37717.8	50015.7	49746.5	70997.6
4	I6Y4K0	Rv0729	ncbi-geneid:888548	NC_000962.3	K00854	xylB; D-xylulose kinase XylB	Phosphorylates D-xylulose [catalytic activity: ATP + D-xylulose = ADP + D-xylulose 5-phosphate].	Possible D-xylulose kinase XylB (xylulokinase) (xylulose kinase)	intermediary metabolism and respiration	Non-Essential	3	1	15.9691	2.70275e-12	0.083798	0.0657839	0.186145	0	0	0	0.450052	0.377083	0	15.6645	89.6314	47.7177	62.5279	59.6942	76.8471	48.3286	60.6834	34.0394
5	P9WNJ5	Rv1198	ncbi-geneid:886090	NC_000962.3	NA	esxL; ESAT-6 like protein EsxL	Unknown	Putative ESAT-6 like protein EsxL (ESAT-6 like protein 4)	cell wall and cell processes	Growth Advantage	24	2	244.795	1.25909e-11	156.671	231.549	196.642	515.309	461.096	427.312	100.795	128.049	133.28	0.73466	0.279346	2.12093	0.213256	0	0.259271	0	0.252981	0.709807
6	I6Y7V6	Rv1925	ncbi-geneid:885200	NC_000962.3	K00666	fadD31; fatty-acid--CoA ligase FadD31	Function unknown, but involvement in lipid degradation.	Probable acyl-CoA ligase FadD31 (acyl-CoA synthetase) (acyl-CoA synthase)	lipid metabolism	Growth Advantage	96	35	674.34	2.38578e-11	2693.74	2616.77	3052.15	2352.7	3269.79	3156.78	2541.09	3081.19	3012.83	7699.88	8246.59	7500.07	6930.52	7030.97	6485.87	8047.4	7963.4	7527.88
7	P95189	Rv3137	ncbi-geneid:888827	NC_000962.3	K05602	histidinol-phosphatase	Function unknown; involved in cellular metabolism.	Probable monophosphatase	intermediary metabolism and respiration	Essential	16	9	112.259	7.26259e-11	1495.81	1307.9	1745.92	1936.08	1568.56	1634.4	1739.58	1815.88	1626.66	282.063	284.827	448.735	251.828	287.532	257.293	406.517	359.673	419.279
8	I6X8R2	Rv0198c	ncbi-geneid:886755	NC_000962.3	K07386	zmp1; zinc metalloprotease	Function unknown; hydrolyzes peptides and/or proteins.	Probable zinc metalloprotease Zmp1	intermediary metabolism and respiration	Non-Essential	54	12	412.238	9.49507e-11	230.315	241.121	277.237	159.761	167.047	158.331	131.932	175.843	165.308	883.407	1400.19	1199.39	996.955	1060.94	1064.99	964.319	958.322	1007.28
9	O53850	Rv0838	ncbi-geneid:885417	NC_000962.3	K08641	lpqR; lipoprotein LpqR	Unknown	Probable conserved lipoprotein LpqR	cell wall and cell processes	Non-Essential	7	1	29.7083	1.04041e-10	90.9514	32.5231	72.3993	25.8397	114.728	115.961	67.9308	76.7981	82.0314	0.695318	0	0	0.803362	0	1.7026	0	1.11022	0
10	O53506	Rv2172c	ncbi-geneid:888147	NC_000962.3	NA	hypothetical protein	Unknown	Conserved protein	conserved hypotheticals	Essential	40	15	299.26	1.24317e-10	1729.41	1706.24	1552.03	1674.84	1691.43	1877.08	1515.04	1513.77	1452.34	544.213	629.256	744.488	524.253	518.12	455.379	444.346	493.668	583.715
11	P72005	Rv1748	ncbi-geneid:885288	NC_000962.3	NA	hypothetical protein	Unknown	Unknown protein	conserved hypotheticals	Non-Essential	4	2	21.022	1.72229e-10	76.4171	76.8795	77.1099	122.929	129.689	131.396	123.21	115.096	133.319	10.4727	4.91564	12.6772	6.11354	4.14849	11.5434	5.93141	7.06982	6.7989
12	P9WII7	Rv2604c	ncbi-geneid:887371	NC_000962.3	K08681	snoP; glutamine amidotransferase SnoP	Possibly involved in the biosynthesis of pyridoxine/pyridoxal 5-phosphate biosynthesis	Probable glutamine amidotransferase SnoP	intermediary metabolism and respiration	Non-Essential	13	2	79.115	1.72229e-10	9.41734	8.7244	12.765	9.15272	18.1536	13.1475	9.26085	8.55227	7.14425	177.243	135.698	177.481	146.304	110.522	95.8054	85.5065	89.5842	210.004
13	P9WKS5	Rv0634A	ncbi-geneid:3205041	NC_000962.3	NA	hypothetical protein	Unknown	Unknown protein	conserved hypotheticals	Non-Essential	16	8	108.033	1.72229e-10	473.972	484.327	377.732	493.099	611.041	626.539	520.283	520.651	528.9	4080.66	2703.74	7767.92	4038.04	4703.79	3746.06	3678.06	3717.21	7368.79
14	P9WFD7	Rv2623	ncbi-geneid:887442	NC_000962.3	NA	TB31.7; universal stress protein	Function unknown	Universal stress protein family protein TB31.7	virulence, detoxification, adaptation	Non-Essential	45	16	318.77	1.72229e-10	4392.01	4453.56	4611.07	4889.34	4602.24	4305.71	4119.55	4175.6	4194.33	1385.47	1073.77	1392.33	965.84	649.487	854.728	971.282	1035.53	1260.72
15	P9WQC3	Rv1530	ncbi-geneid:886426	NC_000962.3	K00001	adh; alcohol dehydrogenase	Catalyzes the reversible oxidation of ethanol to acetaldehyde with the concomitant reduction of NAD	Probable alcohol dehydrogenase Adh	intermediary metabolism and respiration	Non-Essential	17	5	109.262	1.72229e-10	1960.03	2010.85	4948.07	2395.48	4170.98	4062.15	978.786	2823.75	2642.78	35.2477	78.263	45.4626	85.276	46.9547	93.1627	53.8876	96.5193	29.3686
16	O06813	Rv1446c	ncbi-geneid:886612	NC_000962.3	NA	opcA; OXPP cycle protein OpcA	May be involved in the functional assembly of glucose 6-phosphate dehydrogenase	Putative OXPP cycle protein OpcA	intermediary metabolism and respiration	Non-Essential	28	6	205.405	3.49788e-10	298.769	297.851	237.382	251.557	288.922	261.459	282.626	233.758	230.934	600.691	646.792	919.65	786.249	714.97	716.191	585.214	658.259	651.369
17	O50440	Rv1184c	ncbi-geneid:886063	NC_000962.3	K22796	hypothetical protein	Function unknown	Possible exported protein	cell wall and cell processes	Non-Essential	11	5	69.618	3.90645e-10	550.148	527.928	675.057	1018.37	1569.28	1599.4	787.923	849.21	797.696	16.7943	15.942	11.6611	11.9685	11.2711	21.0447	3.45328	3.26612	3.43589
18	P9WFT1	Rv1689	ncbi-geneid:885668	NC_000962.3	K01866	tyrS; tyrosine--tRNA ligase	Involved in translation mechanism [catalytic activity: ATP + L-tyrosine + tRNA(TYR) = AMP + diphosphate + L-tyrosyl-tRNA(TYR)]	Probable tyrosyl-tRNA synthase TyrS (TYRRS)	information pathways	Essential	45	12	270.962	6.78296e-10	893.942	819.09	646.07	511.892	622.111	572.904	450.007	433.139	427.925	65.8455	48.9303	79.6024	62.9758	53.8583	91.5855	95.3756	91.0207	112.629
19	O53260	Rv3013	ncbi-geneid:888642	NC_000962.3	NA	hypothetical protein	Function unknown	Conserved protein	conserved hypotheticals	Growth Advantage	23	7	117.85	1.25735e-09	630.089	584.629	518.139	569.734	535.22	528.491	569.249	543.192	547.159	335.37	274.798	209.155	239.133	283.026	250.49	226.217	247.756	215.652
20	P9WH57	Rv0717	ncbi-geneid:888414	NC_000962.3	K02954	rpsN1; 30S ribosomal protein S14	Known to be required for the assembly of 30S particles and may also be responsible for determining the conformation of the 16S rRNA at the a site.	30S ribosomal protein S14 RpsN1	information pathways	Uncertain	8	2	38.5762	1.3854e-09	0.22874	1.43582	0	0	0.293642	0.24831	1.18374	1.34074	0.326871	23.97	19.9465	23.3761	9.98244	10.9359	9.8067	14.2053	12.317	13.6785
21	P9WLA3	Rv2558	ncbi-geneid:887298	NC_000962.3	NA	hypothetical protein	Function unknown; thought to be involved in the persistence in the host.	Conserved protein	conserved hypotheticals	Non-Essential	39	14	301.685	1.3854e-09	323.086	331.101	450.435	602.162	424.68	351.499	424.693	478.287	389.658	1765.54	1379.79	1249.01	1383.12	1330.25	1122.68	1299.6	1139.19	1391.33
22	P71737	Rv2406c	ncbi-geneid:885156	NC_000962.3	NA	hypothetical protein	Function unknown	Conserved protein	conserved hypotheticals	Non-Essential	30	14	254.226	1.48506e-09	844.069	858.828	868.416	919.31	836.172	705.538	581.125	621.102	801.888	2216.91	5352.69	3457.37	4007.08	4536.53	2812.43	3126.49	3321.1	3194.18
23	P9WKJ1	Rv2131c	ncbi-geneid:888142	NC_000962.3	K01082	cysQ; 3'(2'),5'-bisphosphate nucleotidase CysQ	Can dephosphorylate a broad range of substrates. Likely involved in sulfur metabolism, controlling the pool of 3'-phosphoadenosine 5'-phosphate (pap) and 3'-phosphoadenoside 5'-phosphosulfate (PAPS) [catalytic activity: adenosine 3',5'-bisphosphate + H2O = adenosine 5'-phosphate + phosphate]. Has also been shown to have myo-inositol 1-phosphatase [catalytic activity: myo-inositol 1-phosphate + H(…	Monophosphatase CysQ	intermediary metabolism and respiration	Non-Essential	35	12	252.442	1.48506e-09	269.059	309.489	318.933	255.976	342.845	346.039	254.237	294.813	297.593	719.338	985.743	1230.79	754.084	850.792	813.019	805.947	781.095	1161.54
24	P9WL87	Rv2574	ncbi-geneid:887232	NC_000962.3	NA	hypothetical protein	Function unknown	Conserved protein	conserved hypotheticals	Non-Essential	6	2	31.0408	2.54368e-09	387.821	961.059	1104.46	3111.63	1802.25	1680.23	705.29	631.955	619.772	30.441	38.6214	24.6996	36.9784	49.1097	24.4772	17.0244	37.9874	46.4724
25	P9WLQ1	Rv1987	ncbi-geneid:885815	NC_000962.3	NA	chitinase	Hydrolysis of chitin	Possible chitinase	cell wall and cell processes	Non-Essential	2	2	19.3594	2.64734e-09	335.653	375.715	323.344	351.603	331.496	226.218	279.355	227.207	207.804	66.5718	67.5778	52.5073	64.683	54.4671	49.4157	85.2733	62.1412	101.343
26	O05294	Rv1192	ncbi-geneid:886007	NC_000962.3	NA	hypothetical protein	Unknown	Unknown protein	conserved hypotheticals	Non-Essential	11	3	64.6214	2.71175e-09	20.6559	23.5341	30.0434	12.7497	41.8875	44.067	14.3059	38.7506	39.8376	0	1.20858	0	0	1.37259	0	0.898792	1.09605	1.71669
27	I6YDI9	Rv2483c	ncbi-geneid:887744	NC_000962.3	K15781	plsC; bifunctional L-3-phosphoserine phosphatase/1-acyl-sn-glycerol-3-phosphate acyltransferase	C-terminus: involved in phospholipid biosynthesis (at the second step); converts lysophosphatidic acid (LPA) into phosphatidic acid by incorporating acyl moiety at the 2 position [catalytic activity 2: acyl-CoA + 1-acyl-SN-glycerol 3-phosphate = CoA + 1,2-diacyl-SN-glycerol 3-phosphate]. N-terminus: could be generate serine and phosphate from phosphoserine; may catalyze the last step in the biosy…	Possible transmembrane phospholipid biosynthesis bifunctional enzyme PlsC: putative L-3-phosphoserine phosphatase (O-phosphoserine phosphohydrolase) (PSP) (pspase) + 1-acyl-SN-glycerol-3-phosphate acyltransferase (1-AGP acyltransferase) (1-AGPAT) (lysophosphatidic acid acyltransferase) (LPAAT)	lipid metabolism	Non-Essential	18	7	104.701	2.78763e-09	39.1884	38.7777	53.0469	40.7298	93.908	91.1713	83.5377	77.662	87.8087	333.818	440.096	732.682	555.905	561.591	461.731	463.036	477.781	628.477
28	P9WGT9	Rv0932c	ncbi-geneid:885613	NC_000962.3	K02040	pstS2; phosphate ABC transporter substrate-binding lipoprotein PstS	Involved in active transport of inorganic phosphate across the membrane (import). This is one of the proteins required for binding-protein-mediated phosphate transport.	Periplasmic phosphate-binding lipoprotein PstS2 (PBP-2) (PstS2)	cell wall and cell processes	Non-Essential	19	8	169.15	4.29935e-09	6394.18	5732.62	6737.51	7270.27	6707.17	6412.35	3691.56	5134.99	5028.17	1931.03	1833.34	1830.23	1226.43	1269.5	1151.09	1051.98	1099.44	1526.57
29	P9WNP7	Rv0468	ncbi-geneid:886288	NC_000962.3	K00074	fadB2; 3-hydroxybutyryl-CoA dehydrogenase	Butyrate/butanol-producing pathway [catalytic activity: (S)-3-hydroxybutanoyl-CoA + NADP+ = 3-acetoacetyl-CoA + NADPH]	3-hydroxybutyryl-CoA dehydrogenase FadB2 (beta-hydroxybutyryl-CoA dehydrogenase) (BHBD)	lipid metabolism	Non-Essential	48	20	340.477	4.29935e-09	4133.93	4244.95	3379.66	4764.16	3411.41	3266.74	3693.41	3660.25	3590.22	1763.73	1323.95	950.517	985.555	813.845	856.116	1332.82	1066.02	1156.19
30	O53240	Rv2991	ncbi-geneid:887792	NC_000962.3	NA	hypothetical protein	Function unknown	Conserved protein	conserved hypotheticals	Non-Essential	1	1	5.2832	4.29935e-09	116.575	153.393	128.854	639.977	398.868	470.086	81.0635	86.1326	88.5889	0	0	7.9753	0	0.966358	0	0	0	0
31	P9WHF3	Rv1297	ncbi-geneid:886952	NC_000962.3	K03628	rho; transcription termination factor Rho	Facilitates transcription termination by a mechanism that involves rho binding to the nascent RNA, activation of rho'S RNA-dependent ATPase activity, and release of the mRNA from the DNA template	Probable transcription termination factor Rho homolog	information pathways	Essential	97	30	737.764	4.55247e-09	1226.23	1182.95	898.699	1094.29	1206.04	1141.27	1216.32	1110.49	1143.07	3387.98	2068.8	3121.18	2870.61	2106.58	2466.05	3040.6	2978.97	3037.29
32	P96396	Rv0214	ncbi-geneid:886737	NC_000962.3	NA	fadD4; fatty-acid--CoA ligase FadD4	Function unknown, but involved in lipid degradation.	Probable fatty-acid-CoA ligase FadD4 (fatty-acid-CoA synthetase) (fatty-acid-CoA synthase)	lipid metabolism	Non-Essential	15	3	94.1387	5.70707e-09	153.798	160.952	112.523	207.843	156.175	148.229	100.441	112.153	105.014	810.232	583.813	464.38	445.162	499.351	481.931	464.223	465.027	529.263
33	P9WK19	Rv2861c	ncbi-geneid:888596	NC_000962.3	K01265	mapB; methionine aminopeptidase	Removes the amino-terminal methionine from nascent proteins [catalytic activity: L-methionylpeptide + H(2)O = L-methionine + peptide].	Methionine aminopeptidase MapB (map) (peptidase M)	intermediary metabolism and respiration	Non-Essential	7	2	45.2778	6.58404e-09	74.9919	77.4436	57.1348	53.9084	107.384	101.359	78.6009	104.434	93.9432	845.298	1167.9	665.616	433.401	456.697	436.818	833.657	905.434	1529.53
34	I6XEI5	Rv2525c	ncbi-geneid:888612	NC_000962.3	NA	hypothetical protein	Function unknown. Possible role in biosynthesis of the cell wall.	Conserved hypothetical protein. Secreted; predicted to be a substrate of the twin arginine translocation (tat) export system.	conserved hypotheticals	Non-Essential	7	1	45.55	6.70201e-09	12.8765	10.386	5.17777	60.6135	32.0056	15.5426	10.9626	11.4994	12.6419	0	0.883261	0	0.432667	0	0	0	0.037236	0
35	P9WKI7	Rv3411c	ncbi-geneid:887498	NC_000962.3	K00088	guaB2; inosine-5'-monophosphate dehydrogenase	Catalyses the first reaction unique to GMP biosynthesis [catalytic activity: inosine 5'-phosphate + NAD(+) + H(2)O = xanthosine 5'-phosphate + NADH].	Probable inosine-5'-monophosphate dehydrogenase GuaB2 (imp dehydrogenase) (inosinic acid dehydrogenase) (inosinate dehydrogenase) (imp oxidoreductase) (inosine-5'-monophosphate oxidoreductase) (IMPDH) (IMPD)	intermediary metabolism and respiration	Essential	61	18	449.52	6.82756e-09	802.958	679.414	760.116	744.604	779.879	777.298	547.015	674.123	699.145	1606.8	2106.62	3155.63	2018.86	2075.56	2782.22	1863	1959.78	3166.09
36	P9WPY9	Rv1657	ncbi-geneid:885091	NC_000962.3	K03402	argR; arginine repressor	Regulates arginine biosynthesis genes	Probable arginine repressor ArgR (AHRC)	regulatory proteins	Non-Essential	2	1	16.0776	6.82756e-09	19.9737	18.4117	11.8368	6.15788	6.32367	2.38607	9.10229	10.186	7.79499	1458.85	900.154	2053.06	1047.91	1103.65	833.676	196.035	197.896	532.953
37	P9WHL9	Rv3276c	ncbi-geneid:888720	NC_000962.3	K01589	purK; 5-(carboxyamino)imidazole ribonucleotide synthase	Involved in purine biosynthesis (sixth step). Possesses an ATPase activity that is dependent on the presence of air (aminoimidazole ribonucleotide). The association of PURK and pure produces an enzyme complex capable of converting air to CAIR efficiently under physiological condition [catalytic activity: 1-(5-phosphoribosyl)-5-amino-4-imidazole-carboxylate = 1-(5-phosphoribosyl)-5-aminoimidazole …	Probable phosphoribosylaminoimidazole carboxylase ATPase subunit PurK (air carboxylase) (AIRC)	intermediary metabolism and respiration	Growth Defect	39	13	288.346	8.39466e-09	742.709	808.967	624.881	488.047	742.467	690.527	826.217	844.847	818.603	1969.9	1330.02	2032.93	1805.59	1853.19	1770.11	1851.57	1889.73	2168.95
38	P9WQD9	Rv2245	ncbi-geneid:887269	NC_000962.3	K11609	kasA; 3-oxoacyl-ACP synthase 1	Involved in fatty acid biosynthesis (mycolic acids synthesis); involved in meromycolate extension. Catalyzes the condensation reaction of fatty acid synthesis by the addition to an acyl acceptor of two carbons from malonyl-ACP [catalytic activity: acyl-[acyl-carrier protein] + malonyl-[acyl-carrier protein] = 3-oxoacyl-[acyl-carrier protein] + [acyl-carrier protein] + CO(2)].	3-oxoacyl-[acyl-carrier protein] synthase 1 KasA (beta-ketoacyl-ACP synthase) (KAS I)	lipid metabolism	Essential	67	24	562.411	8.39466e-09	1199.87	1159.24	830.111	974.75	856.557	961.714	706.42	1001.72	831.376	6491.03	2758.65	11240.4	5331.98	6805.95	4276.8	6810.59	6071.03	9801.72
39	P9WIS3	Rv2497c	ncbi-geneid:888583	NC_000962.3	K00166	bkdA; 3-methyl-2-oxobutanoate dehydrogenase subunit alpha	Involved in energy metabolism. The branched-chain alpha-keto acid dehydrogenase complex catalyzes the overall conversion of branched chain alpha-keto acids to acyl-CoA and CO2. It contains multiple copies of three enzymatic components: branched-chain alpha-keto acid decarboxylase (E1), lipoamide acyltransferase (E2) and lipoamide dehydrogenase (E3).	Probable branched-chain keto acid dehydrogenase E1 component, alpha subunit BkdA	intermediary metabolism and respiration	Non-Essential	36	7	211.384	9.71747e-09	1513.04	2659.13	2136.62	2664.88	1799.05	1734.12	1754.63	1600.31	1683.54	331.307	190.609	595.351	215.162	160.213	297.108	213.059	211.489	428.861
40	P9WQH3	Rv3535c	ncbi-geneid:888396	NC_000962.3	K04073	hsaG; acetaldehyde dehydrogenase	Supposed involvement in one, or several, catabolic pathways [catalytic activity: acetaldehyde + CoA + NAD(+) = acetyl-CoA + NADH]. Predicted to be involved in lipid catabolism.	Probable acetaldehyde dehydrogenase (acetaldehyde dehydrogenase [acetylating])	intermediary metabolism and respiration	Non-Essential	23	8	158.768	9.71747e-09	714.984	722.356	543.221	538.496	464.356	459.426	528.686	504.545	488.601	1555.74	1300.84	1893	1274.36	1383.11	1322.53	1208.75	1168.62	1597.05
41	P9WG61	Rv1324	ncbi-geneid:886897	NC_000962.3	K05838	thioredoxin	Thioredoxin participates in various redox reactions through the reversible oxidation of its active center dithiol, to a disulfide, & catalyzes dithiol-disulfide exchange reactions	Possible thioredoxin	intermediary metabolism and respiration	Non-Essential	32	10	218.548	1.27443e-08	400.508	524.006	598.743	733.728	572.028	556.873	460.18	468.743	440.93	1333.08	1512.89	1864.14	1176.42	1256.08	1170.54	1273.22	1279.03	1515.03
42	O53406	Rv1058	ncbi-geneid:887133	NC_000962.3	K00666	fadD14; fatty-acid--CoA ligase FadD14	Involved in the fatty acid beta oxidation pathway (degradation).	Probable medium chain fatty-acid-CoA ligase FadD14 (fatty-acid-CoA synthetase) (fatty-acid-CoA synthase)	lipid metabolism	Non-Essential	46	11	324.56	1.57693e-08	390.369	297.754	192.889	501.595	311.286	250.414	366.26	298.516	284.273	1472.01	1132.44	817.065	1098.11	1110.74	1081.98	1054.01	1053.19	975.271
43	P71672	Rv1404	ncbi-geneid:886712	NC_000962.3	NA	transcriptional regulator	Involved in transcriptional mechanism	Probable transcriptional regulatory protein	regulatory proteins	Non-Essential	13	1	97.7813	1.72805e-08	324.057	298.549	290.14	488.47	356.153	352.537	341.779	336.631	345.068	2.88844	7.39801	10.0927	3.33647	0.598766	0.671875	0.435258	14.3982	0
44	P9WH55	Rv2785c	ncbi-geneid:888455	NC_000962.3	K02956	rpsO; 30S ribosomal protein S15	Involved in translation mechanism. This protein is one of the 16S ribosomal RNA binding proteins.	30S ribosomal protein S15 RpsO	information pathways	Non-Essential	9	3	62.4906	2.17382e-08	4.25355	2.84765	4.18453	2.89234	0.842734	2.09911	2.08389	0.677217	1.34225	37.0231	30.8874	30.8366	17.3337	22.1049	16.2012	22.8298	28.8131	43.0305
45	P9WJW5	Rv1316c	ncbi-geneid:886913	NC_000962.3	K00567	ogt; methylated-DNA--protein-cysteine methyltransferase	Repair of alkylated guanine in DNA by stoichiometrically transferring the alkyl group at the O-6 position to a cysteine residue in the enzyme. This is a suicide reaction: the enzyme is irreversibly inactivated [catalytic activity: DNA (containing 6-O-methylguanine) + [protein]-L-cysteine = DNA (without 6-O-methylguanine) + protein S-methyl-L-cysteine.]	Methylated-DNA--protein-cysteine methyltransferase Ogt (6-O-methylguanine-DNA methyltransferase) (O-6-methylguanine-DNA-alkyltransferase)	information pathways	Non-Essential	18	10	141.901	2.17382e-08	1375.12	1225.23	1186.7	2287.6	1146.88	1419.47	939.956	909.047	1011.8	4320.7	5938.38	4793.2	4720.28	4650.11	3046.62	4219.16	4042.95	4906.05
46	P9WKE3	Rv1017c	ncbi-geneid:885993	NC_000962.3	K00948	prsA; ribose-phosphate pyrophosphokinase	Catalyzes the formation of PRPP from ATP and ribose 5-phosphate. PRPP is then used in various biosynthetic pathways, as for example in the formation of purines, pyrimidines, histidine and tryptophan. [catalytic activity: ATP + D-ribose 5-phosphate = AMP + 5-phospho-alpha-D-ribose 1-diphosphate]	Probable ribose-phosphate pyrophosphokinase PrsA (phosphoribosyl pyrophosphate synthetase) (PRPP synthetase)	intermediary metabolism and respiration	Essential	45	22	299.74	2.1807e-08	1503.34	1521.95	1634.71	1269.21	1249.27	1165.82	1040.45	1259.2	1199.1	5638.29	5188.07	2468.06	4036.11	4383.53	4026.82	4374.93	4480.59	3014.07
47	I6Y4V6	Rv0809	ncbi-geneid:885134	NC_000962.3	K01933	purM; phosphoribosylformylglycinamidine cyclo-ligase PurM	Involved in de novo purine biosynthesis (at the fifth step) [catalytic activity: ATP + 5'-phosphoribosylformylglycinamidine = ADP + phosphate + 5'-phosphoribosyl-5-aminoimidazole].	Probable phosphoribosylformylglycinamidine CYCLO-ligase PurM (AIRS) (phosphoribosyl-aminoimidazole synthetase) (air synthase)	intermediary metabolism and respiration	Essential	31	14	214.263	2.23805e-08	719.751	913.567	1134.05	1014.75	1015.09	971.391	746.377	699.772	700.457	1802.58	3245.4	2524.76	3016.56	3330.53	3133.61	2314.15	2227.69	2216.8
48	P9WN95	Rv2150c	ncbi-geneid:888369	NC_000962.3	K03531	ftsZ; cell division protein FtsZ	Essential for cell division. It is thought that the intracellular concentration of FTSZ protein is critical for productive septum formation in mycobacteria.	Cell division protein FtsZ	cell wall and cell processes	Essential	15	7	102.944	2.27274e-08	1474.16	1799.28	1506.04	1578.82	1677.04	1509.77	1621.04	1588.74	1621.67	3584.62	10651.6	4491.76	9041.86	8819.97	6815.83	10466.5	7998.65	5567.2
49	O53156	Rv1465	ncbi-geneid:886569	NC_000962.3	K04488	nitrogen fixation related protein	Function unknown; probably involved in cellular metabolism.	Possible nitrogen fixation related protein	intermediary metabolism and respiration	Essential	10	2	75.3298	2.8833e-08	98.9906	87.0936	59.1522	68.2409	215.895	174.529	45.9387	125.477	139.688	2063.32	2873.79	3418.7	1067.44	972.47	912.722	3031.63	2792.55	5187.55
50	P9WLX5	Rv1480	ncbi-geneid:886531	NC_000962.3	NA	hypothetical protein	Function unknown	Conserved protein	conserved hypotheticals	Essential	18	2	99.6117	2.8833e-08	1.66938	3.11105	17.3256	1.33771	6.70132	0.774893	2.63004	3.75252	6.38845	88.5976	158.721	62.4722	148.113	179.533	187.602	143.997	131.004	85.2607
51	P9WH31	Rv0053	ncbi-geneid:887020	NC_000962.3	K02990	rpsF; 30S ribosomal protein S6	Binds together with S18 to 16S ribosomal RNA.	30S ribosomal protein S6 RpsF	information pathways	Essential	18	8	134.924	3.79819e-08	88.4518	101.622	263.025	83.6909	107.942	142.941	109.973	129.72	185.476	903.569	793.352	1210.3	562.68	588.81	533.934	617.362	614.916	575.561
52	P9WLN3	Rv2004c	ncbi-geneid:888817	NC_000962.3	K07028	hypothetical protein	Unknown	Conserved protein	conserved hypotheticals	Non-Essential	8	1	46.9808	4.07167e-08	174.838	113.551	77.203	114.729	65.0314	55.2051	205.242	185.963	139.39	5.95018	2.59681	0	5.72625	4.14297	4.21533	1.11064	2.13734	0
53	L7N675	Rv1196	ncbi-geneid:886073	NC_000962.3	NA	PPE18; PPE family protein PPE18	Function unknown	PPE family protein PPE18	PE/PPE	Growth Advantage	36	11	230.803	4.07167e-08	10069.8	9884.77	7719.34	14348.3	21013.9	20038.7	9787.32	12851.1	12772.3	1948.38	1287.46	4071.3	2069.03	2045.76	2410.75	2102.55	2119.13	3244.02
54	P9WIZ9	Rv2032	ncbi-geneid:887582	NC_000962.3	NA	acg; NAD(P)H nitroreductase	Unknown. May have a role for bacteria within the host environment.	Conserved protein Acg	conserved hypotheticals	Non-Essential	26	11	162.362	4.07167e-08	2032.01	2185.93	1811.46	1957.36	1536.76	1561.52	1485.07	1547.38	1429.47	568.952	745.566	803.264	464.326	472.892	400.861	584.652	651.935	763.108
55	P9WGR3	Rv2073c	ncbi-geneid:887267	NC_000962.3	NA	oxidoreductase	Unknown	Probable shortchain dehydrogenase	intermediary metabolism and respiration	Non-Essential	11	3	71.9787	4.24111e-08	574.94	469.664	324.241	565.63	518.856	426.962	556.179	710.987	557.555	87.7657	65.2003	133.522	108.11	110.007	120.266	231.484	75.4248	86.9649
56	P96265	Rv0419	ncbi-geneid:886388	NC_000962.3	NA	lpqM; lipoprotein peptidase LpqM	Function unknown; possibly hydrolyzes peptides and/or proteins.	Possible lipoprotein peptidase LpqM	cell wall and cell processes	Non-Essential	38	11	219.352	4.26869e-08	1224.01	1369	1112.82	1954.74	1800.21	1652.72	1323.69	1281.11	1259.88	751.572	551.379	575.193	538.817	645.892	694.124	529.529	545.334	688.29
57	P9WM67	Rv0098	ncbi-geneid:886935	NC_000962.3	NA	fcoT; fatty acyl CoA thioesterase FcoT	Involved in fatty acid metabolism	Probable fatty acyl CoA thioesterase type III FcoT	lipid metabolism	Non-Essential	7	1	43.8919	4.78886e-08	104.781	93.6291	62.9781	23.2967	16.1508	9.03308	31.8248	21.884	19.0084	2807.24	1683.87	2283.41	572.484	517.164	885.397	2190.39	2151.89	3083.4
58	P9WKZ1	Rv3406	ncbi-geneid:887955	NC_000962.3	K22303	dioxygenase	Function unknown; involved in cellular metabolism.	Probable dioxygenase	intermediary metabolism and respiration	Non-Essential	19	4	104.241	6.4265e-08	178.221	172.729	197.513	197.595	318.171	307.038	174.6	218.375	216.276	15.8101	16.6019	24.7262	19.8407	28.4422	34.0093	65.9661	63.0451	29.9252
59	P9WL75	Rv2588c	ncbi-geneid:887346	NC_000962.3	K03210	yajC; membrane protein secretion factor YajC	Thought to be involved in secretion apparatus.	Probable conserved membrane protein secretion factor YajC	cell wall and cell processes	Non-Essential	4	1	32.8451	6.71464e-08	91.5027	80.0669	36.437	97.2704	141.259	171.102	89.8514	80.2513	106.376	6.22512	3.89138	0	1.49416	1.68846	6.62354	2.68962	3.8901	0
60	I6X8D2	Rv3800c	ncbi-geneid:886133	NC_000962.3	K12437	pks13; polyketide synthase	Involved in the final steps of mycolic acid biosynthesis. Catalyses the condensation of two fatty acyl chains.	Polyketide synthase Pks13	lipid metabolism	Essential	228	80	1826.62	6.76669e-08	2910.39	2901.89	2409.19	2132.3	1224.74	1507.24	1601.38	1508.34	1349.01	4861.62	8609.83	6345.77	7055.12	7638.06	6978.65	6312.51	5998.69	7419.44
61	P9WPB1	Rv0645c	ncbi-geneid:888060	NC_000962.3	K00574	mmaA1; mycolic acid methyltransferase MmaA1	Involved in mycolic acids modification. Catalyzes unusual S-adenosyl-methionine-dependent transformation of a cis-olefin mycolic acid into a secondary alcohol. Catalyzes introduction of a hydroxyl group at the distal position on mycolic acid chains to produce the hydroxyl mycolate. Mycolic acids represent a major constituent of the mycobacterial cell wall complex. Methyl transfer results in forma…	Methoxy mycolic acid synthase 1 MmaA1 (methyl mycolic acid synthase 1) (MMA1) (hydroxy mycolic acid synthase)	lipid metabolism	Growth Advantage	8	2	47.1242	6.76669e-08	1.48402	2.86765	5.33682	1.80285	4.43422	5.15564	3.53553	2.90998	3.14679	45.9348	46.4133	88.076	24.8681	18.7495	32.9956	24.6188	17.349	53.2482
62	P9WL07	Rv3127	ncbi-geneid:888850	NC_000962.3	NA	hypothetical protein	Function unknown	Conserved protein	conserved hypotheticals	Non-Essential	22	9	133.528	7.2779e-08	919.452	938.674	845.038	1146.77	1399.48	1321.94	1119.89	1181.83	1163.46	380.867	275.289	641.947	390.29	409.79	424.016	283.83	288.878	365.737
63	P9WH45	Rv0705	ncbi-geneid:888356	NC_000962.3	K02965	rpsS; 30S ribosomal protein S19	Protein S19 forms a complex with S13 that binds strongly to the 16S ribosomal RNA.	30S ribosomal protein S19 RpsS	information pathways	Essential	15	6	129.347	8.30635e-08	562.481	469.642	837.689	380.566	518.735	511.326	368.33	574.29	571.316	1212.09	1498.07	2009.65	1305.63	1324.1	1380.72	1319.6	1532.64	2015.97
64	O07242	Rv0315	ncbi-geneid:886563	NC_000962.3	NA	beta-1,3-glucanase	Possibly hydrolyzes specific sugar (hydrolyzation of glycosidic bond) and could be involved in exopolysaccharide biosynthesis/degradation. Could also have a LYTIC activity against cell WALLS.	Possible beta-1,3-glucanase precursor	intermediary metabolism and respiration	Growth Advantage	13	8	89.1286	8.78338e-08	623.191	636.551	498.664	980.63	1397.29	1274.55	916.996	893.156	917.942	246.005	165.101	317.661	113.344	176.944	107.618	158.471	147.395	132.477
65	P9WLL9	Rv2067c	ncbi-geneid:888752	NC_000962.3	NA	hypothetical protein	Unknown	Conserved protein	conserved hypotheticals	Non-Essential	23	5	155.492	9.59153e-08	546.931	545.603	1570.11	369.412	1154.88	1089.39	1388.74	1287.23	1239.25	102.504	79.2319	217.078	78.4852	71.6629	93.6844	123.16	133.419	150.77
66	P9WPX7	Rv2537c	ncbi-geneid:888397	NC_000962.3	K03786	aroD; 3-dehydroquinate dehydratase	Involved at the third step in the biosynthesis of chorismate within the biosynthesis of aromatic amino acids (the shikimate pathway). Catalyze a trans-dehydration via an enolate intermediate [catalytic activity: 3-dehydroquinate = 3-dehydroshikimate + H(2)O].	3-dehydroquinate dehydratase AroD (AROQ) (3-dehydroquinase) (type II dhqase)	intermediary metabolism and respiration	Essential	17	2	103.392	9.68741e-08	25.8278	43.2643	38.483	50.4998	26.5758	89.5208	42.2585	51.8765	13.4304	1.42765	0.474134	0	0.862962	0.432297	8.95225	1.24358	0.581949	1.84957
67	O53465	Rv2019	ncbi-geneid:887665	NC_000962.3	NA	hypothetical protein	Unknown	Conserved protein	conserved hypotheticals	Growth Advantage	2	1	11.41	9.87243e-08	378.592	401.889	528.591	633.65	448.805	477.929	452.043	485.161	477.114	80.2007	179.68	237.04	99.6903	109.848	105.216	125.5	115.698	186.213
68	P71668	Rv1400c	ncbi-geneid:886728	NC_000962.3	NA	lipI; lipase	Function unknown, but possibly involved in lipid metabolism	Probable lipase LipH	intermediary metabolism and respiration	Non-Essential	17	4	125.458	9.87243e-08	372.42	385.307	286.437	357.099	549.217	550.995	449.457	492.768	531.112	851.021	991.846	1646.47	1292.06	1288.35	1060.04	1215.14	1318.85	1508.69
69	P95220	Rv0263c	ncbi-geneid:886659	NC_000962.3	NA	hypothetical protein	Function unknown	Conserved hypothetical protein	conserved hypotheticals	Non-Essential	15	4	73.6864	1.02983e-07	14.4721	10.1069	8.09058	8.68829	17.8471	22.5619	16.9101	18.4679	15.5874	175.663	137.819	40.2746	75.9783	81.4169	75.8565	127.648	85.4837	89.6218
70	P9WI25	Rv1361c	ncbi-geneid:886819	NC_000962.3	NA	PPE19; PPE family protein PPE19	Function unknown	PPE family protein PPE19	PE/PPE	Non-Essential	7	1	61.5661	1.04173e-07	608.733	603.521	480.409	843.564	1146.58	1108.56	522.765	699.591	694.896	161.991	113.713	301.441	145.722	154.978	156.725	145.883	144.173	253.826
71	P9WH21	Rv3818	ncbi-geneid:886153	NC_000962.3	K14952	hypothetical protein	Unknown	Unknown protein	conserved hypotheticals	Non-Essential	27	8	170.139	1.37234e-07	103.153	100.485	155.947	93.5066	160.995	167.516	132.163	148.38	153.621	367.478	581.037	640.345	384.66	345.943	285.081	511.378	601.102	661.559
72	P9WJK1	Rv1594	ncbi-geneid:886283	NC_000962.3	K03517	nadA; quinolinate synthetase A	Quinolinate biosynthesis	Probable quinolinate synthetase NadA	intermediary metabolism and respiration	Essential	36	12	240.455	1.39712e-07	1037.01	1051.98	1416.04	1088.02	1401.92	1549.37	733.347	1138.76	1014.35	3251.65	3137.77	5404.57	3144.56	3291.2	2960.14	2620.1	2574.13	4389.77
73	P9WGB1	Rv2071c	ncbi-geneid:888521	NC_000962.3	K05936	cobM; precorrin-4 C(11)-methyltransferase	Involved in cobalamin biosynthesis.	Precorrin-3 methylase CobM (precorrin-4 C11-methyltransferase)	intermediary metabolism and respiration	Non-Essential	6	3	46.7125	1.40951e-07	1292.79	1294.14	1153.85	1510.29	1058.24	1112.19	681.631	707.554	733.935	278.618	229.962	291.303	235.091	242.733	123.802	91.0095	118.248	216.477
74	O08446	Rv0324	ncbi-geneid:886548	NC_000962.3	NA	transcriptional regulator	Possibly involved in transcriptional mechanism.	Possible transcriptional regulatory protein (possibly ArsR-family)	regulatory proteins	Non-Essential	10	3	59.6635	1.43267e-07	78.3185	94.2076	257.945	174.48	329.496	310.815	231.596	228.103	240.79	1164.48	1428.71	2132.72	1101.69	1221.87	1164.26	1063.01	1020.54	2314.27
75	O53692	Rv0287	ncbi-geneid:886604	NC_000962.3	NA	esxG; ESAT-6 like protein EsxG	Function unknown	ESAT-6 like protein EsxG (conserved protein TB9.8)	cell wall and cell processes	Growth Defect	14	7	108.216	1.49475e-07	278.735	420.189	366.232	709.998	602.669	615.681	195.318	195.529	198.405	69.3541	47.657	72.141	40.5937	61.6229	36.112	26.7588	28.7092	32.5629
76	P95187	Rv3139	ncbi-geneid:887971	NC_000962.3	NA	fadE24; acyl-CoA dehydrogenase	Function unknown, but involved in lipid degradation.	Probable acyl-CoA dehydrogenase FadE24	lipid metabolism	Non-Essential	62	25	420.782	1.49698e-07	2931.18	2819.08	2027.26	2566.29	2094.41	2138.99	2185.2	2452.94	2459.5	1369.72	837.466	1459.88	1242.41	1135.32	1222.79	1030.86	1051.59	1362.13
77	P9WKQ5	Rv0885	ncbi-geneid:885285	NC_000962.3	NA	hypothetical protein	Function unknown	Conserved hypothetical protein	conserved hypotheticals	Non-Essential	13	4	67.6078	1.59153e-07	557.987	538.442	353.815	618.786	1135.25	1102.64	1019.21	1061.87	1200.47	143.166	39.1115	49.3681	147.024	52.0799	49.1067	131.883	107.321	34.0843
78	P9WMK1	Rv2031c	ncbi-geneid:887579	NC_000962.3	NA	hspX; alpha-crystallin	Stress protein induced by anoxia. Has a proposed role in maintenance of long-term viability during latent, asymptomatic infections, and a proposed role in replication during initial infection. Regulated by the two component regulatory system DEVR|Rv3133c/DEVS|Rv3132c, in response to a hypoxic signal.	Heat shock protein HspX (alpha-crystallin homolog) (14 kDa antigen) (HSP16.3)	virulence, detoxification, adaptation	Non-Essential	21	13	181.261	1.62682e-07	5085.44	2600.41	3408.6	3549.37	4977.19	4637.86	3837.48	4020.68	3890.55	721.39	501.789	1736.13	794.971	378.882	1159.46	848.177	648.497	1011.82
79	O06554	Rv1156	ncbi-geneid:885593	NC_000962.3	NA	hypothetical protein	Function unknown	Conserved protein	conserved hypotheticals	Non-Essential	10	6	68.4977	1.6661e-07	119.542	90.8327	68.0116	82.018	51.9416	50.5516	65.464	62.1569	63.8182	640.143	450.422	432.975	300.963	137.965	326.63	436.985	389.287	573.064
80	P9WGQ5	Rv0927c	ncbi-geneid:885571	NC_000962.3	K00076	oxidoreductase	Function unknown; possibly involved in cellular metabolism.	Probable short-chain type dehydrogenase/reductase	intermediary metabolism and respiration	Non-Essential	23	11	157.276	1.71987e-07	1860.8	2148.54	1493.64	1799.43	1244.83	1356.5	1283.72	1269.45	1131.64	9012.54	6129.88	10530	4484.21	4696.8	3760.32	4829.61	4728.13	9335.94
81	P9WFU5	Rv1007c	ncbi-geneid:886050	NC_000962.3	K01874	metS; methionine--tRNA ligase	It is probably essential for cell survival, being required not only for elongation of protein synthesis but also for the initiation of all mRNA translation through initiator tRNA(fMet) aminoacylation [catalytic activity: ATP + L-methionine + tRNA(met) = AMP + diphosphate + L-methionyl-tRNA(met)]	Methionyl-tRNA synthetase MetS (MetRS) (methionine--tRNA ligase)	information pathways	Essential	62	17	383.08	2.01485e-07	704.612	726.268	753.689	709.298	1017.55	962.043	581.642	788.107	738.025	2542.98	2060.02	3329.92	1979.11	2012.72	1577.67	1597.66	1565.13	2808.36
82	O07755	Rv1874	ncbi-geneid:885748	NC_000962.3	NA	hypothetical protein	Unknown	Unknown protein	conserved hypotheticals	Growth Advantage	20	5	126.334	2.04621e-07	331.347	306.342	233.486	250.092	279.163	248.857	155.295	154.26	158.381	1035.68	778.706	774.758	800.276	456.077	750.06	628.772	732.928	903.982
83	P9WK01	Rv3342	ncbi-geneid:888046	NC_000962.3	NA	methyltransferase	Causes methylation	Possible methyltransferase (methylase)	intermediary metabolism and respiration	Non-Essential	13	5	86.1784	2.08611e-07	164.288	157.554	94.265	139.386	179.418	170.165	135.6	141.265	131.092	601.447	331.104	741.28	519.137	430.118	841.634	406.743	306.935	499.902
84	P9WQ17	Rv1327c	ncbi-geneid:886895	NC_000962.3	K16147	glgE; alpha-1,4-glucan:maltose-1-phosphate maltosyltransferase	Function unknown; probably involved in polysaccharides degradation.	M1P-dependent maltosyltransferase GlgE	intermediary metabolism and respiration	Essential	61	15	414.626	2.27997e-07	3094.07	2478.82	2456.05	5597.18	4094.45	3598.78	3379.74	3571.96	2872.75	1595.42	1332.54	1433.41	1115.06	1249.18	1207.36	868.735	883.941	1309.05
85	P96890	Rv3285	ncbi-geneid:887912	NC_000962.3	K11263	accA3; bifunctional protein acetyl-/propionyl-CoA carboxylase subunit alpha AccA	Involved in long-chain fatty acid synthesis (at the first step). Carries two functions: biotin carboxyl carrier protein and biotin carboxyltransferase [catalytic activity: ATP + biotin-carboxyl-carrier protein + CO(2) = ADP + orthophosphate + carboxybiotin-carboxyl-carrier protein].	Probable bifunctional protein acetyl-/propionyl-coenzyme A carboxylase (alpha chain) AccA3: biotin carboxylase + biotin carboxyl carrier protein (BCCP)	lipid metabolism	Essential	90	41	816.28	2.35903e-07	3078.17	3070.42	4050.22	3116.81	4847.9	4666.87	3874.97	4339.11	4241.57	8095.92	10995	15537.3	8854.06	9225.01	7078.12	10008.8	9724.74	13886.6
86	P9WFU3	Rv1649	ncbi-geneid:885105	NC_000962.3	K01889	pheS; phenylalanine--tRNA ligase subunit alpha	Charging PHE tRNA [catalytic activity: ATP + L-phenylalanine + tRNA(PHE) = AMP + diphosphate + L-phenylalanyl-tRNA(PHE)]	Probable phenylalanyl-tRNA synthetase, alpha chain PheS	information pathways	Essential	53	17	319.363	2.41547e-07	681.918	659.253	714.089	593.902	697.173	685.199	436.055	503.106	531.06	1583.92	1794.19	2853.12	1397.39	1622.6	1564.51	1299.41	1323.68	2691.47
87	O05848	Rv3218	ncbi-geneid:888906	NC_000962.3	NA	hypothetical protein	Function unknown	Conserved protein	conserved hypotheticals	Non-Essential	27	11	133.7	2.54925e-07	618.766	535.009	422.408	802.315	1351.55	490.267	357.328	294.718	1156.37	9.7148	15.1618	9.08887	13.4933	186.14	46.5844	13.092	14.5062	21.7833
88	P9WFD9	Rv2028c	ncbi-geneid:888494	NC_000962.3	NA	universal stress protein	Unknown	Universal stress protein family protein	virulence, detoxification, adaptation	Non-Essential	14	2	88.8459	2.54925e-07	193.082	170.119	377.823	216.139	449.498	432.291	189.36	452.333	429.864	30.186	51.623	13.5428	72.3903	40.5046	16.8975	44.5944	49.5031	20.7505
89	P9WNI5	Rv2347c	ncbi-geneid:886002	NC_000962.3	NA	esxP; ESAT-6 like protein EsxP	Function unknown	Putative ESAT-6 like protein EsxP (ESAT-6 like protein 7)	cell wall and cell processes	Growth Advantage	19	4	181.797	2.74401e-07	55.8996	74.7198	112.044	159.828	244.983	215.439	40.7659	77.1499	58.4167	1288.01	1146.58	1704.82	1260.6	1075.19	800.53	515.295	544.908	1705.07
90	O05592	Rv1006	ncbi-geneid:888234	NC_000962.3	NA	hypothetical protein	Unknown	Unknown protein	conserved hypotheticals	Growth Advantage	35	7	205.768	2.74807e-07	378.141	436.151	734.472	841.785	1079.51	1005.39	579.907	793.261	748.16	119.27	232.963	219.551	133.85	176.591	122.881	164.991	225.861	226.928
91	I6YDM0	Rv2516c	ncbi-geneid:887186	NC_000962.3	NA	hypothetical protein	Unknown	Hypothetical protein	conserved hypotheticals	Essential Domain	8	2	50.6082	2.74807e-07	1646.8	1609.78	1397.97	1252.42	1888.45	1753.15	2163.59	2133.03	2207.99	205.056	80.0164	97.8976	60.1743	79.8313	102.549	502.434	348.573	314.732
92	O53534	Rv2260	ncbi-geneid:888490	NC_000962.3	NA	hypothetical protein	Unknown	Conserved hypothetical protein	conserved hypotheticals	Non-Essential	12	8	67.4025	2.78615e-07	387.001	209.303	561.955	361.344	397.07	335.802	201.049	331.648	428.784	727.314	1588.23	1032.32	1204.5	1326.29	1046.84	1587.39	1637.51	1311.14
93	P9WFI3	Rv0830	ncbi-geneid:885886	NC_000962.3	NA	S-adenosylmethionine-dependent methyltransferase	Possible methyltransferase	Possible S-adenosylmethionine-dependent methyltransferase	lipid metabolism	Non-Essential	26	7	174.178	2.9354e-07	697.093	535.189	540.426	432.385	561.803	335.212	437.389	466.494	625.267	199.094	155.735	142.407	101.518	165.404	213.435	245.994	223.56	165.32
94	P9WH67	Rv0700	ncbi-geneid:888331	NC_000962.3	K02946	rpsJ; 30S ribosomal protein S10	This protein is involved in the binding of tRNA to the ribosomes, and in the regulation of rRNA biosynthesis (by modulating the efficiency of transcriptional termination). Interacts with NUSB|Rv2533c.	30S ribosomal protein S10 RpsJ (transcription antitermination factor NusE)	information pathways	Growth Defect	27	19	171.334	3.00371e-07	2522.6	2635.06	2707.1	2743.16	3106.99	3176.8	2542.61	2862.04	2750.54	6700.94	8458.87	12013.6	6336.73	6041.17	4917.74	5673.98	5645.26	9799.09
95	P9WQC7	Rv0761c	ncbi-geneid:888738	NC_000962.3	K00121	adhB; alcohol dehydrogenase B	Thought to catalyze the reversible oxidation of ethanol to acetaldehyde with the concomitant reduction of NAD. Probably acts on primary or secondary alcohols or hemiacetals [catalytic activity: an alcohol + NAD+ = an aldehyde or ketone + NADH].	Possible zinc-containing alcohol dehydrogenase NAD dependent AdhB	intermediary metabolism and respiration	Non-Essential	52	13	463.151	3.2105e-07	5805.74	5968.68	4626.63	5478.55	3567.31	3506.46	4164.29	3951.7	3845.43	7079.58	12341.6	10713	9235.05	9662.89	10288.6	9113.35	9376.09	10222.8
96	P9WGP3	Rv1821	ncbi-geneid:885594	NC_000962.3	K03070	secA2; accessory Sec system translocase SecA2	Involved in protein export. May interact with the SECY/SECE subunits. SECA has a central role in coupling the hydrolysis of ATP to the transfer of PRE-secretory periplasmic and outer membrane proteins across the membrane.	Possible preprotein translocase ATPase SecA2	cell wall and cell processes	Non-Essential	81	24	563.112	3.95487e-07	343.364	283.014	347.144	267.675	188.911	265.983	174.252	157.391	161.053	971.023	1320.09	1873	906.56	932.27	892.291	678.419	593.098	1665.11
97	P9WJL1	Rv2157c	ncbi-geneid:887826	NC_000962.3	K01929	murF; UDP-N-acetylmuramoyl-tripeptide--D-alanyl-D-alanine ligase	Involved in cell wall formation; peptidoglycan biosynthesis.	Probable UDP-N-acetylmuramoylalanyl-D-glutamyl-2,6-diaminopimelate-D-alanyl-D-alanyl ligase MurF	cell wall and cell processes	Essential	32	14	195.109	4.81616e-07	393.435	394.278	422.986	346.661	386.548	386.27	225.86	309.634	305.354	1148.94	903.032	1086.39	925.869	511.225	902.841	749.458	758.015	949.798
98	P9WLS3	Rv1738	ncbi-geneid:885215	NC_000962.3	NA	hypothetical protein	Function unknown	Conserved protein	conserved hypotheticals	Non-Essential	4	1	26.5782	4.87859e-07	1.18612	4.34223	8.19308	24.1618	26.8273	30.4581	18.6087	17.2447	20.679	0.677365	0.420565	0	0	0	0	0	0	0
99	P9WJH7	Rv2445c	ncbi-geneid:885905	NC_000962.3	K00940	ndkA; nucleoside diphosphate kinase	Major role in the synthesis of nucleoside triphosphates other than ATP [catalytic activity: ATP + nucleoside diphosphate = ADP + nucleoside triphosphate].	Probable nucleoside diphosphate kinase NdkA (NDK) (NDP kinase) (nucleoside-2-P kinase)	intermediary metabolism and respiration	Non-Essential	39	20	241.081	5.10337e-07	1941.4	2090.68	2096.7	5408.66	5159.66	5068.87	2870.3	2997.64	2864.05	536.887	969.983	1036.29	766.895	698.247	879.873	803.82	816.07	1024.12
100	P9WHS1	Rv1334	ncbi-geneid:886875	NC_000962.3	K21140	mec; [CysO]-cysteine peptidase	Possibly involved in cysteine biosynthesis. Generates cysteine from hydrolysis of CysO-CYS.	Possible hydrolase	intermediary metabolism and respiration	Non-Essential	16	5	163.356	5.83724e-07	691.127	707.449	912.053	585.222	816.223	718.67	919.452	893.141	965.078	2045.35	1549.06	4038.57	1957.75	2080.96	1806.49	2122.09	2021.22	3710.36
101	I6Y120	Rv2552c	ncbi-geneid:887330	NC_000962.3	K00014	aroE; shikimate 5-dehydrogenase	Possibly involved at the fourth step in the biosynthesis of chorismate within the biosynthesis of aromatic amino acids (the shikimate pathway) [catalytic activity: shikimate + NADP(+) = 5-dehydroshikimate + NADPH].	Probable shikimate 5-dehydrogenase AroE (5-dehydroshikimate reductase)	intermediary metabolism and respiration	Non-Essential	6	2	39.7723	5.83724e-07	42.0791	85.9101	321.864	9.5001	67.7333	72.1377	33.7576	135.374	111.704	703.784	4922.52	1048.72	3639.58	3319.96	1376.42	4666.14	4686.5	1525.08
102	P9WGL5	Rv3220c	ncbi-geneid:888801	NC_000962.3	K00936	two component sensor kinase	Sensor part of a two component regulatory system.	Probable two component sensor kinase	regulatory proteins	Non-Essential	33	10	193.442	6.31566e-07	456.898	526.748	365.624	296.831	338.507	379.637	421.612	391.872	397.038	536.686	687.615	868.956	913.797	939.019	806.723	953.238	950.665	1068.22
103	P9WMY9	Rv3032	ncbi-geneid:888185	NC_000962.3	K16150	glycogen synthase	Involved in the synthesis of glycogen and 6-O-methylglucosyl-containing lipopolysaccharides (MGLP)	Alpha (1->4) glucosyltransferase	intermediary metabolism and respiration	Growth Defect	4	1	27.4084	6.73725e-07	45.1553	51.3664	35.6756	71.5566	50.5703	52.3497	26.0133	27.2728	22.0354	409.203	304.937	134.145	212.178	237.783	246.111	163.962	183.713	101.63
104	P9WH11	Rv3465	ncbi-geneid:887352	NC_000962.3	K01790	rmlC; dTDP-4-dehydrorhamnose 3,5-epimerase	Involved in dTDP-L-rhamnose biosynthesis, within the O antigen biosynthesis pathway of lipopolysaccharide biosynthesis: conversion of dTDP-4-keto-6-deoxy-D-glucose to dTDP-4-keto-rhamnose [catalytic activity: dTDP-4-dehydro-6-deoxy-D-glucose = dTDP-4-dehydro-6-deoxy-L-mannose].	dTDP-4-dehydrorhamnose 3,5-epimerase RmlC (dTDP-4-keto-6-deoxyglucose 3,5-epimerase) (dTDP-L-rhamnose synthetase) (thymidine diphospho-4-keto-rhamnose 3,5-epimerase)	intermediary metabolism and respiration	Essential	26	8	188.806	6.73725e-07	1000.35	1015.84	835.876	787.806	545.578	515.794	762.538	685.893	726.286	238.547	357.938	346.864	303.094	320.558	306.45	355.453	341.717	440.01
105	L7N670	Rv0536	ncbi-geneid:887457	NC_000962.3	K17947	galE3; UDP-glucose 4-epimerase GalE	Possibly involved in galactose metabolism [catalytic activity: UDP-glucose = UDP-galactose].	Probable UDP-glucose 4-epimerase GalE3 (galactowaldenase) (UDP-galactose 4-epimerase) (uridine diphosphate galactose 4-epimerase) (uridine diphospho-galactose 4-epimerase)	intermediary metabolism and respiration	Non-Essential	3	1	29.4599	7.28881e-07	34.719	42.0081	28.2881	75.1257	146.919	147.16	23.5448	23.528	27.4166	1.44642	1.44613	7.3521	0.56604	2.20784	1.46212	0.474611	2.252	7.40951
106	P9WLU7	Rv1546	ncbi-geneid:886394	NC_000962.3	NA	hypothetical protein	Function unknown	Conserved protein	conserved hypotheticals	Non-Essential	11	4	56.8903	8.04375e-07	234.866	179.779	127.451	773.368	439.235	402.646	191.596	159.951	144.542	12.0474	2.58831	22.5816	10.709	5.44231	0.407119	9.58553	1.08058	0
107	P9WNV7	Rv2373c	ncbi-geneid:886023	NC_000962.3	K03686	dnaJ2; chaperone protein DnaJ	Acts as a co-chaperone. Stimulates, jointly with GRPE, the ATPase activity of DNAK|Rv0350.	Probable chaperone protein DnaJ2	virulence, detoxification, adaptation	Growth Defect	23	8	120.491	8.04375e-07	2518.9	1839.03	1999.8	1849.84	1447.75	1373.63	1841.68	1919.06	1824.82	721.366	803.957	1136.4	689.099	892.575	567.055	809.542	817.241	1127.48
108	I6YC95	Rv3494c	ncbi-geneid:888376	NC_000962.3	K02067	mce4F; Mce family protein Mce4	Unknown, but thought to be involved in host cell invasion. Predicted to be involved in lipid catabolism.	Mce-family protein Mce4F	virulence, detoxification, adaptation	Non-Essential	29	6	169.748	8.04375e-07	145.007	146.007	443.816	143.72	312.936	304.001	117.754	300.403	324.672	47.628	21.5056	14.3855	19.5507	56.9758	37.2585	17.7449	29.2808	7.08703
109	I6YG46	Rv3432c	ncbi-geneid:887580	NC_000962.3	K01580	gadB; glutamate decarboxylase GadB	Catalyzes the production of GABA [catalytic activity: L-glutamate = 4-aminobutanoate + CO(2)].	Probable glutamate decarboxylase GadB	intermediary metabolism and respiration	Growth Advantage	32	12	232.086	8.65192e-07	326.521	329.169	535.576	322.028	504.516	519.71	471.965	455.923	466.29	1611.12	1412.94	1903.2	935.194	1331.49	736.378	1519.52	1510.85	2727.89
110	P9WHW1	Rv2582	ncbi-geneid:887691	NC_000962.3	K03768	ppiB; peptidyl-prolyl cis-trans isomerase B	PPIases accelerate the folding of proteins [catalytic activity: cis-trans isomerization of proline imidic peptide bonds inoligopeptides].	Probable peptidyl-prolyl cis-trans isomerase B PpiB (cyclophilin) (PPIase) (rotamase) (peptidylprolyl isomerase)	information pathways	Growth Defect	12	5	92.1664	8.87124e-07	1734.88	1792.71	1654.29	1405.86	1010.17	905.255	1124.02	1231.04	1126.55	337.351	616.28	677.744	389.919	372.888	477.324	526.651	523.483	620.971
111	I6Y0R5	Rv2447c	ncbi-geneid:885902	NC_000962.3	K11754	folC; folylpolyglutamate synthase FolC	Conversion of folates to polyglutamate derivatives. Bacteria require folate for the biosynthesis of glycine, methionine, formyl-met-tRNA, thymidylates, purines, and pantothenate [catalytic activity: ATP + {tetrahydrofolyl-[GLU]}(N) + L-glutamate = ADP + phosphate + {tetrahydrofolyl-[GLU]}(N+1)].	Probable folylpolyglutamate synthase protein FolC (folylpoly-gamma-glutamate synthetase) (FPGS)	intermediary metabolism and respiration	Essential	23	7	160.445	9.35585e-07	357.222	362.012	508.28	239.216	449.38	388.724	321.266	424.162	400.85	642.291	837.747	916.682	1418.9	1521.83	814.848	1374.34	1484.36	1370.81
112	O53577	Rv3797	ncbi-geneid:886122	NC_000962.3	NA	fadE35; acyl-CoA dehydrogenase FadE35	Function unknown, but involved in lipid degradation.	Probable acyl-CoA dehydrogenase FadE35	lipid metabolism	Non-Essential	45	20	276.26	1.05232e-06	2066.84	1728	1632.49	2204.48	1105.15	1681.23	4294.85	4220.09	3770.43	571.429	396.745	809.008	371.324	413.594	385.848	448.155	423.445	753.783
113	P9WH49	Rv0055	ncbi-geneid:887022	NC_000962.3	K02963	rpsR1; 30S ribosomal protein S18	This protein has been implicated in aminoacyl-transfer RNA binding. It appears to be situated at the decoding site of messenger RNA.	30S ribosomal protein S18-1 RpsR1	information pathways	Essential	22	11	118.429	1.0906e-06	2041.4	2091.27	1515.72	2217.3	3258.8	3321.08	2616.02	2587.78	2322.82	5619.6	3902.32	9804.01	6346.42	6706.5	5917.87	5686.34	5638.5	7930.34
114	P9WP33	Rv1335	ncbi-geneid:886879	NC_000962.3	K03636	cysO; sulfur carrier protein CysO	Probably involved in cysteine biosynthesis, as sulfur donor in thiocarboxylated form.	Sulfur carrier protein CysO	intermediary metabolism and respiration	Growth Advantage	8	5	94.5546	1.11024e-06	1177.41	520.345	970.865	881.02	1203.73	1024.5	638.256	638.972	602.05	3691.07	2444.05	2733.3	2949.98	1577.79	2127.39	2438.73	2344.63	1935.12
115	P9WG57	Rv2754c	ncbi-geneid:887766	NC_000962.3	K03465	thyX; thymidylate synthase ThyX	Catalyzes the formation of dTMP and tetrahydrofolate from dUMP and methylenetetrahydrofolate	Probable thymidylate synthase ThyX (ts) (TSase)	intermediary metabolism and respiration	Essential	15	3	92.7532	1.17174e-06	162.907	119.809	343.024	138.026	120.401	153.011	112.907	158.284	172.468	49.173	70.5063	45.3768	37.4097	46.9632	44.6473	32.9011	41.8072	78.5739
116	P9WGD7	Rv2916c	ncbi-geneid:888242	NC_000962.3	K03106	ffh; signal recognition particle protein	Necessary for efficient export of extra-cytoplasmic proteins. Binds to the signal sequence when it emerges from the ribosomes.	Probable signal recognition particle protein Ffh (fifty-four homolog) (SRP protein)	cell wall and cell processes	Essential	37	6	231.101	1.18956e-06	130.208	122.918	83.194	82.694	55.4041	52.0686	108.69	98.2085	94.5203	401.3	264.221	206.355	306.69	221.937	297.893	283.081	279.336	172.462
117	P9WJK7	Rv1492	ncbi-geneid:886507	NC_000962.3	K01847	mutA; methylmalonyl-CoA mutase small subunit	Involved in propionic acid fermentation. Catalyzes the isomerization of succinyl-CoA to methylmalonyl-CoA during synthesis of propionate from tricarboxylic acid-cycle intermediates [catalytic activity: (R)-2-methyl-3-oxopropanoyl-CoA = succinyl- CoA]	Probable methylmalonyl-CoA mutase small subunit MutA (MCM)	lipid metabolism	Non-Essential	32	11	196.523	1.18956e-06	122.308	129.13	229.351	96.8619	156.597	171.325	77.9286	164.199	147.22	539.281	458.636	315.37	309.18	340.433	317.678	402.571	416.344	538.438
118	P9WPV1	Rv1311	ncbi-geneid:886967	NC_000962.3	K02114	atpC; ATP synthase subunit epsilon	Produces ATP from ADP in the presence of a proton gradient across the membrane [catalytic activity: ATP + H(2)O + H(+)(in) = ADP + phosphate + H(+)(out)]	Probable ATP synthase epsilon chain AtpC	intermediary metabolism and respiration	Uncertain	28	16	149.889	1.20234e-06	7620.09	8046.75	9016.88	9180.33	8252.09	8638.8	7516.64	7543.96	7278.53	2839.79	3117.41	5624.11	2831.53	2806.45	2467.28	2727.32	2597.5	5842.68
119	P9WHJ5	Rv2050	ncbi-geneid:888598	NC_000962.3	NA	RNA polymerase-binding protein RbpA	Unknown	Conserved protein	conserved hypotheticals	Growth Defect	14	4	96.465	1.29908e-06	145.222	179.055	124.588	178.847	123.467	95.1645	129.253	131.027	127.433	402.171	338.274	510.329	479.973	276.753	300.187	253.492	227.491	444.257
120	O05872	Rv3226c	ncbi-geneid:888220	NC_000962.3	NA	hypothetical protein	Function unknown	Conserved hypothetical protein	conserved hypotheticals	Non-Essential	14	2	89.6712	1.33211e-06	96.33	53.918	102.085	103.903	56.6261	88.0238	69.9392	45.1697	60.6858	413.769	261.987	302.624	181.635	233.918	142.643	184.666	217.962	261.898
121	I6WZM9	Rv0871	ncbi-geneid:885725	NC_000962.3	K03704	cspB; cold shock-like protein CspB	Function unknown; thought to act in response to low temperature.	Probable cold shock-like protein B CspB	virulence, detoxification, adaptation	Non-Essential	13	6	95.1389	1.39052e-06	511.82	539.367	441.566	585.732	654.871	607.665	323.536	472.251	472.777	1560.61	1718.99	1541.78	841.586	999.071	839.574	1312.65	1434.26	1431
122	Q79FX8	Rv0642c	ncbi-geneid:888056	NC_000962.3	K00574	mmaA4; hydroxymycolate synthase MmaA4	Involved in mycolic acids modification. Catalyzes unusual S-adenosyl-methionine-dependent transformation of a cis-olefin mycolic acid into a secondary alcohol. Catalyzes introduction of a hydroxyl group at the distal position on mycolic acid chains to produce the hydroxyl mycolate. Mycolic acids represent a major constituent of the mycobacterial cell wall complex. Methyl transfer results in forma…	Methoxy mycolic acid synthase 4 MmaA4 (methyl mycolic acid synthase 4) (MMA4) (hydroxy mycolic acid synthase)	lipid metabolism	Growth Advantage	27	10	213.826	1.4568e-06	80.474	80.6451	102.574	46.2921	149.556	138.993	62.8483	166.968	138.681	216.936	369.821	419.403	682.633	645.268	423.423	775.61	838.705	505.656
123	P9WIU9	Rv0639	ncbi-geneid:888039	NC_000962.3	K02601	nusG; transcription termination/antitermination protein NusG	Influences transcription termination and antitermination. Acts as a component of the transcription complex, and interacts with the termination factor rho and RNA polymerase.	Probable transcription antitermination protein NusG	information pathways	Essential	36	13	242.686	1.47791e-06	1406.17	2102.8	1672.25	2263.81	2262.02	2061.25	1849.48	1859.77	1842.33	5541.11	3892.31	8428.14	4179.09	3786.71	3879.68	3856.64	3761.48	7029.7
124	P9WNK7	Rv3875	ncbi-geneid:886209	NC_000962.3	K14956	esxA; ESAT-6 protein EsxA	Unknown. Elicits high level of inf-gamma from memory effector cells during the first phase of a protective immune response. Exported protein cotranscribed with Rv3874|MT3988|MTV027.09|LHP|CFP10.	6 kDa early secretory antigenic target EsxA (ESAT-6)	cell wall and cell processes	Non-Essential	19	6	173.537	1.50302e-06	5068.74	3481.15	2296.97	9988.86	11968.5	12017.4	4225.21	7511.14	8687.83	194.925	174.581	71.522	389.357	219.931	2059.14	504.653	473.885	549.63
125	O53803	Rv0740	ncbi-geneid:888638	NC_000962.3	NA	hypothetical protein	Function unknown	Conserved hypothetical protein	conserved hypotheticals	Non-Essential	3	1	18.9735	1.53968e-06	5.34675	9.60424	6.39883	18.1603	9.60474	17.3116	6.69626	6.1182	16.3707	0.925272	5.54041	0	0	0	0.860545	0	0	0.525591
126	P9WQN7	Rv3803c	ncbi-geneid:886121	NC_000962.3	NA	fbpD; MPT51/MPB51 antigen	Involved in cell wall mycoloylation. Proteins of the antigen 85 complex are responsible for the high affinity of mycobacteria to fibronectin. Possesses a mycolyltransferase activity required for the biogenesis of trehalose dimycolate (cord factor), a dominant structure necessary for maintaining cell wall integrity.	Secreted MPT51/MPB51 antigen protein FbpD (MPT51/MPB51 antigen 85 complex C) (AG58C) (mycolyl transferase 85C) (fibronectin-binding protein C) (85C)	lipid metabolism	Non-Essential	21	10	162.149	1.53988e-06	8620.2	9204.32	7220.99	11936.8	8402.1	8298.31	6039.44	5856.05	5856.86	3611.77	2825.8	4623.15	2197.65	2233.2	1956.41	1892.13	1820.79	3564.91
127	P9WQD7	Rv2246	ncbi-geneid:887539	NC_000962.3	K11609	kasB; 3-oxoacyl-ACP synthase 2	Involved in fatty acid biosynthesis (mycolic acids synthesis); involved in meromycolate extension. Catalyzes the condensation reaction of fatty acid synthesis by the addition to an acyl acceptor of two carbons from malonyl-ACP [catalytic activity: acyl-[acyl-carrier protein] + malonyl-[acyl-carrier protein] = 3-oxoacyl-[acyl-carrier protein] + [acyl-carrier protein] + CO(2)].	3-oxoacyl-[acyl-carrier protein] synthase 2 KasB (beta-ketoacyl-ACP synthase) (KAS I)	lipid metabolism	Non-Essential	90	42	774.219	1.57138e-06	5704.26	5637.18	4399.47	5772.87	4357.16	4323.94	3544.19	3729.79	3633.74	16549.9	14084.5	20768.6	9950.61	9821.22	7639.59	10703.8	10360.6	18229.8
128	P9WKK3	Rv3462c	ncbi-geneid:887325	NC_000962.3	K02518	infA; translation initiation factor IF-1	No specific function has so far been attributed to this initiation factor; however, it seems to stimulate more or less all the activities of the other two initiation factors, if-2 and if-3.	Probable translation initiation factor if-1 InfA	information pathways	Growth Defect	2	1	19.9505	1.61916e-06	17.3909	18.1152	24.3716	13.7787	11.415	16.2766	14.0332	11.1911	14.5868	120.327	66.4507	100.673	48.6865	45.4051	45.6921	65.1714	43.0574	202.357
129	O53547	Rv3502c	ncbi-geneid:887697	NC_000962.3	NA	hsd4A; 3-oxoacyl-ACP reductase	Function unknown; supposed involvement in cellular metabolism. Predicted to be involved in lipid catabolism.	Probable short-chain type dehydrogenase/reductase. Possible 17-beta-hydroxysteroid dehydrogenase.	intermediary metabolism and respiration	Non-Essential	5	1	28.1073	1.64595e-06	0	0	0	0	0	0	0	0	0	40.1205	61.22	0	89.1884	127.844	55.967	57.7545	81.8617	97.3678
130	P9WNM9	Rv0120c	ncbi-geneid:886894	NC_000962.3	K02355	fusA2; elongation factor G	Involved in translation mechanism. This protein may promote the GTP-dependent translocation of the nascent protein chain from the A-site to the P-site of the ribosome.	Probable elongation factor G FusA2 (EF-G)	information pathways	Non-Essential	75	28	479.394	1.64671e-06	5787.18	5193.92	3565.28	7277.25	4692.28	4743.76	4965.7	4588.21	4308.11	3762.45	2532.69	1889.2	1935.38	1984.18	1920.49	1668.43	1704.87	1435.9
131	I6YDN6	Rv2535c	ncbi-geneid:888409	NC_000962.3	NA	pepQ; cytoplasmic peptidase PepQ	Function unknown; hydrolyses peptides.	Probable cytoplasmic peptidase PepQ	intermediary metabolism and respiration	Non-Essential	53	19	442.508	1.66902e-06	1887.62	3026.06	2333.05	2248.16	1664.08	1502.3	2057.45	2011.79	1948.06	4530.41	4847.9	3437.01	3596.38	3791.03	3781.97	3626.13	3516.22	3305.51
132	O53181	Rv2454c	ncbi-geneid:887435	NC_000962.3	K00175	2-oxoglutarate oxidoreductase subunit KorB	Function unknown; probably involved in cellular metabolism.	Probable oxidoreductase (beta subunit)	intermediary metabolism and respiration	Growth Defect	45	15	335.972	1.68766e-06	1059.06	1249.22	1069.79	1043.08	1718.4	1524.3	755.992	1449.64	1393.21	2603.75	1786.13	4146.09	3105.68	3127.64	2988.52	2855.44	3046.34	3525.09
133	P9WNZ5	Rv1094	ncbi-geneid:885339	NC_000962.3	K03922	desA2; acyl-ACP desaturase DesA	Thought to catalyze the principal conversion of saturated fatty acids to unsaturated fatty acids. Thought to convert stearoyl-ACP to oleoyl-ACP by introduction of a cis double bond between carbons delta-9 and delta-10 of the acyl chain [catalytic activity: stearoyl-[acyl-carrier protein] + AH2 + O2 = oleoyl-[acyl-carrier protein] + a + 2 H2O].	Possible acyl-[acyl-carrier protein] desaturase DesA2 (acyl-[ACP] desaturase) (stearoyl-ACP desaturase)	lipid metabolism	Essential	32	6	235.136	1.72398e-06	186.872	174.567	240.568	205.04	132.076	140.083	128.377	129.4	112.378	590.685	467.777	454.832	462.578	338.477	283.273	311.373	325.628	369.421
134	O33182	Rv1680	ncbi-geneid:885689	NC_000962.3	NA	hypothetical protein	Unknown	Hypothetical protein	conserved hypotheticals	Non-Essential	33	12	259.234	1.79456e-06	875.74	893.953	1322.69	500.157	652.269	623.552	905.456	760.19	772.89	2113.57	2053.29	2235.1	1517.06	1506.29	1608.8	1651.56	1603.74	1811.35
135	O06307	Rv0356c	ncbi-geneid:886490	NC_000962.3	NA	hypothetical protein	Function unknown	Conserved protein	conserved hypotheticals	Non-Essential	15	6	102.029	1.79456e-06	133.825	149.41	84.6431	229.861	173.123	272.851	81.1298	138.458	123.11	813.468	791.969	632.855	417.453	443.316	334.477	532.317	500.962	965.453
136	O06597	Rv1593c	ncbi-geneid:886289	NC_000962.3	NA	hypothetical protein	Function unknown	Conserved protein	conserved hypotheticals	Non-Essential	41	13	283.534	1.83236e-06	3209.93	3217.79	2463.64	2504.33	2841.07	2917.3	3385.76	3364.84	2787.88	1295.23	848.598	2165.25	1167.05	1495.73	1153.94	1140.78	1204.21	1908.15
137	P9WJQ7	Rv0994	ncbi-geneid:885404	NC_000962.3	K03750	moeA1; molybdopterin molybdenumtransferase 1	Involved in molybdenum cofactor biosynthesis: involved in the biosynthesis of a demolybdo-cofactor (molybdopterin), necessary for molybdo-enzymes.	Probable molybdopterin biosynthesis protein MoeA1	intermediary metabolism and respiration	Non-Essential	19	8	125.221	1.87446e-06	274.679	276.728	237.741	224.624	145.274	166.216	177.981	157.28	160.623	1290.06	2035.85	3341.24	1571.36	1706.82	1956.4	469.149	431.254	3299.26
138	O53926	Rv1679	ncbi-geneid:885688	NC_000962.3	NA	fadE16; acyl-CoA dehydrogenase FadE16	Function unknown, but involvement in lipid degradation.	Possible acyl-CoA dehydrogenase FadE16	lipid metabolism	Non-Essential	34	9	243.675	1.89784e-06	955.043	926.99	1205.14	1079.87	1679.92	1649.01	866.955	1296.94	1319.51	2633.1	2846.7	3918.09	2297.12	2793.35	2201.62	2252.64	2240.98	3479.34
139	O53289	Rv3042c	ncbi-geneid:887815	NC_000962.3	K01079	serB2; phosphoserine phosphatase SerB	Generates serine from phosphoserine [catalytic activity: phosphoserine + H(2)O = serine + phosphate].	Probable phosphoserine phosphatase SerB2 (PSP) (O-phosphoserine phosphohydrolase) (pspase)	intermediary metabolism and respiration	Essential	31	13	208.727	1.96222e-06	1265.9	1289.04	962.72	1126.19	917.828	700.795	971.705	904.586	978.77	486.315	339.873	155.23	290.801	303.898	379.783	301.266	369.787	114.198
140	O07807	Rv3816c	ncbi-geneid:886152	NC_000962.3	NA	acyltransferase	Function unknown; probably involved in cellular metabolism.	Possible acyltransferase	intermediary metabolism and respiration	Non-Essential	35	8	245.968	1.96281e-06	1108.2	838.346	1001.13	745.574	881.834	798.387	968.28	972.261	978.981	454.509	527.342	597.747	301.45	339.146	546.692	352.722	341.35	561.289
141	P9WQ45	Rv1521	ncbi-geneid:886448	NC_000962.3	NA	fadD25; fatty-acid--CoA ligase FadD25	Function unknown, but involvement in lipid degradation.	Probable fatty-acid-AMP ligase FadD25 (fatty-acid-AMP synthetase) (fatty-acid-AMP synthase)	lipid metabolism	Non-Essential	52	17	377.111	2.14138e-06	375.853	369.703	489.55	254.799	618.82	585.922	479.557	629.829	629.488	890.299	949.258	1810.26	1428.91	1552.33	1040.19	1442.2	1410.63	1672.78
142	P9WNE5	Rv3841	ncbi-geneid:886176	NC_000962.3	K22336	bfrB; bacterioferritin BfrB	Involved in iron storage; ferritin is an intracellular molecule that stores iron in a soluble, nontoxic, readily available form. The functional molecule, which is composed of 24 chains, is roughly spherical and contains a central cavity in which the polymeric ferric iron core is deposited.	Bacterioferritin BfrB	intermediary metabolism and respiration	Non-Essential	43	17	251.154	2.15247e-06	2219.45	2140.35	3268.11	2557.39	3311.44	3298.91	1933.91	3198.09	2973.4	1059.78	1261.46	506.94	772.28	808.809	777.679	1139.92	1157.27	1648.18
143	O53464	Rv2018	ncbi-geneid:887560	NC_000962.3	NA	hypothetical protein	Unknown	Conserved protein	conserved hypotheticals	Non-Essential	18	6	123.051	2.25327e-06	527.968	520.448	311.952	490.863	230.706	312.511	322.749	284.734	240.274	163.81	104.574	40.7709	72.3991	95.2206	96.4904	96.9765	124.172	47.5273
144	P9WLM1	Rv2030c	ncbi-geneid:887536	NC_000962.3	NA	hypothetical protein	Unknown	Conserved protein	conserved hypotheticals	Non-Essential	60	21	393.897	2.26058e-06	4394.37	4330.11	3356.68	4648.83	4138.6	4175.97	3427.6	3542.75	3350.28	1727.8	1217.73	2304.63	1263.09	1103.92	595.674	1285.47	1196.89	2160.44
145	P9WN11	Rv3490	ncbi-geneid:888404	NC_000962.3	K00697	otsA; trehalose-phosphate synthase	Involved in osmoregulatory trehalose biosynthesis. Mycobacteria can produce trehalose from glucose 6-phosphate and UDP-glucose (the OtsA-OtsB pathway) from glycogen-like alpha(1-->4)-linked glucose polymers (the TreY-TreZ pathway) and from maltose (the TreS pathway) [catalytic activity: UDP-glucose + D-glucose 6-phosphate = UDP + alpha,alpha-trehalose 6-phosphate].	Alpha, alpha-trehalose-phosphate synthase [UDP-forming] OtsA (trehalose-6-phosphate synthase) (UDP-glucose-glucosephosphate glucosyltransferase) (trehalosephosphate-UDP glucosyltransferase) (trehalose-6-phosphate synthetase) (trehalose-phosphate synthase) (trehalose-phosphate synthetase) (transglucosylase) (trehalosephosphate-UDP glucosyl transferase)	virulence, detoxification, adaptation	Growth Defect	21	8	126.757	2.35476e-06	229.713	225.648	171.817	156.894	233.509	212.264	222.86	233.816	248.236	434.495	288.238	435.455	314.448	354.228	336.864	369.172	399.837	338.955
146	O05854	Rv3212	ncbi-geneid:887931	NC_000962.3	NA	hypothetical protein	Function unknown	Conserved alanine valine rich protein	conserved hypotheticals	Growth Defect	5	1	27.0419	2.36004e-06	429.811	516.813	409.773	454.582	626.889	624.09	629.407	614.203	695.512	47.2915	82.8529	154.112	255.692	164.88	114.784	39.1565	83.2529	172.338
147	P9WPK1	Rv3696c	ncbi-geneid:885280	NC_000962.3	K00864	glpK; glycerol kinase	Acts in rate-limiting step in glycerol utilization. Key enzyme in the regulation of glycerol uptake and metabolism [catalytic activity: ATP + glycerol = ADP + glycerol 3-phosphate].	Probable glycerol kinase GlpK (ATP:glycerol 3-phosphotransferase) (glycerokinase) (GK)	intermediary metabolism and respiration	Non-Essential	45	8	268.685	2.36004e-06	518.772	509.036	435.737	659.335	959.074	963.121	653.794	713.958	714.018	67.6269	295.126	100.309	111.943	223.762	146.471	257.49	201.327	78.7315
148	P9WHC7	Rv0641	ncbi-geneid:888043	NC_000962.3	K02863	rplA; 50S ribosomal protein L1	This protein binds directly to 23S ribosomal RNA and is located in the neighborhood of the site where elongation factor TU is bound to the ribosome.	50S ribosomal protein L1 RplA	information pathways	Essential	58	17	412.799	2.36004e-06	1703.13	1701.42	3506.27	1670.96	2317.42	2133.04	2259.69	2388.15	2308.35	3268.04	5921.23	4634.97	4747.41	4714.08	4165.82	4366.07	4338.56	3947.75
149	P9WL01	Rv3292	ncbi-geneid:888734	NC_000962.3	NA	hypothetical protein	Function unknown	Conserved hypothetical protein	conserved hypotheticals	Non-Essential	46	24	266.359	2.42509e-06	944.646	966.865	885.952	718.564	1004.87	931.107	952.033	966.233	969.065	2020.11	1614.85	4269.91	2190.33	2029.26	1629.14	2277.31	2198.44	4221.62
150	P9WIL7	Rv2225	ncbi-geneid:887440	NC_000962.3	K00606	panB; 3-methyl-2-oxobutanoate hydroxymethyltransferase	Involved in pantothenate biosynthesis.	3-methyl-2-oxobutanoate hydroxymethyltransferase PanB	intermediary metabolism and respiration	Essential	11	4	60.1351	2.42509e-06	96.4954	104.892	95.5425	153.409	183.489	193.354	78.84	125.576	132.868	42.1646	18.3701	33.7005	28.8857	64.7921	55.7659	26.7655	30.2065	42.7611
151	O53554	Rv3509c	ncbi-geneid:888267	NC_000962.3	K01652	ilvX; acetohydroxyacid synthase large subunit	Could be involved in valine and isoleucine biosynthesis (at the first step) [catalytic activity: 2-acetolactate + CO(2) = 2 pyruvate].	Probable acetohydroxyacid synthase IlvX (acetolactate synthase)	intermediary metabolism and respiration	Non-Essential	60	27	547.068	2.63836e-06	2758.65	2688.44	4136.16	3080.52	3887.05	3501.73	1906.37	3186.45	3088.78	4300.71	5523.74	6894.47	6615.26	6057.7	5950.82	6297.05	6482.22	6058.32
152	P9WQH9	Rv0904c	ncbi-geneid:885279	NC_000962.3	K04104	accD3; acetyl-CoAcarboxylase carboxyl transferase subunit beta	This protein is a component of the acetyl coenzyme A carboxylase complex; first, biotin carboxylase catalyzes the carboxylation of the carrier protein and then the transcarboxylase transfers the carboxyl group to form malonyl-CoA [catalytic activity ATP + acetyl-CoA + HCO(3)(-) = ADP + phosphate + malonyl-CoA].	Putative acetyl-coenzyme A carboxylase carboxyl transferase (subunit beta) AccD3 (accase beta chain)	lipid metabolism	Non-Essential	19	10	108.974	2.66464e-06	828.368	833.955	958.483	977.943	1449.82	1432.77	529.662	747.909	728.623	304.151	225.659	409.051	215.258	220.964	99.0952	229.277	283.565	374.242
153	P95200	Rv0392c	ncbi-geneid:886430	NC_000962.3	K03885	ndhA; NADH dehydrogenase NdhA	Transfer of electrons from NADH to the respiratory chain. The immediate electron acceptor for the enzyme is believed to be ubiquinone. Does not couple the redox reaction to proton translocation [catalytic activity: NADH + acceptor = NAD+ + reduced acceptor].	Probable membrane NADH dehydrogenase NdhA	intermediary metabolism and respiration	Non-Essential	32	7	196.679	2.7912e-06	613.115	658.887	453.989	313.369	231.148	180.232	265.099	233.64	278.33	16.6487	6.24779	53.3641	8.53373	9.57087	21.5232	20.7089	142.541	40.454
154	P9WHQ7	Rv0808	ncbi-geneid:885085	NC_000962.3	K00764	purF; amidophosphoribosyltransferase	Involved in de novo purine biosynthesis (at the first step) [catalytic activity: 5-phospho-beta-D-ribosylamine + diphosphate + L-glutamate = L-glutamine + 5-phospho-alpha-D-ribose 1-diphosphate + H2O].	Amidophosphoribosyltransferase PurF (glutamine phosphoribosylpyrophosphate amidotransferase) (ATASE) (gpatase)	intermediary metabolism and respiration	Essential	44	14	261.266	2.81097e-06	3252.72	3540.79	2979.96	2365.67	3668.82	3467.99	3522.4	3689.33	3920.66	9554.49	6375.76	21432.4	13739.7	15048	4956.14	16259.9	15935.3	20127.2
155	I6WZG6	Rv0798c	ncbi-geneid:885460	NC_000962.3	NA	cfp29; hypothetical protein	Unknown. Supposedly released from the envelope to the outside during growth.	29 KDa antigen CFP29	virulence, detoxification, adaptation	Non-Essential	28	12	232.231	2.86659e-06	6655.3	7120.58	5703.09	6312.9	4582.58	4467.37	4551.99	4391.54	4383.79	3209.91	2593.23	2605.14	1700.84	1638.82	954.267	1780.1	1552.49	2099.27
156	P9WL03	Rv0313	ncbi-geneid:886572	NC_000962.3	NA	hypothetical protein	Function unknown	Conserved protein	conserved hypotheticals	Growth Advantage	13	3	122.269	3.08071e-06	387.046	396.515	341.407	426.881	300.182	236.227	296.901	245.882	252.584	24.2985	124.041	41.6222	108.969	128.474	32.471	48.8853	85.3441	29.8723
157	P9WKJ7	Rv3001c	ncbi-geneid:887483	NC_000962.3	K00053	ilvC; ketol-acid reductoisomerase	Involved in valine and isoleucine biosynthesis (at the second step) [catalytic activity: (R)-2,3-dihydroxy-3-methylbutanoate + NADP(+) = (S)-2-hydroxy-2-methyl-3-oxobutanoate + NADPH].	Probable KETOL-acid reductoisomerase IlvC (acetohydroxy-acid isomeroreductase) (alpha-keto-beta-hydroxylacil reductoisomerase)	intermediary metabolism and respiration	Essential	48	16	362.8	3.08655e-06	2085.66	2119.4	3089	1635.04	2161.96	2041.81	1123.99	2092.68	2049.96	3901.22	5362.52	4949.51	4029.35	4215.67	3479.69	3712.68	3720.93	4636.21
158	P9WGR1	Rv1484	ncbi-geneid:886523	NC_000962.3	K11611	inhA; NADH-dependent enoyl-[ACP] reductase	This isozyme is involved in mycolic acid biosynthesis. Second reductive step in fatty acid biosynthesis. Involved in the resistance against the antituberculosis drugs isoniazid and ethionamide [catalytic activity: acyl-[acyl-carrier protein] + NAD(+) = trans-2,3-dehydroacyl-[acyl-carrier protein] + NADH].	NADH-dependent enoyl-[acyl-carrier-protein] reductase InhA (NADH-dependent enoyl-ACP reductase)	lipid metabolism	Essential	36	9	236.423	3.08655e-06	831.105	793.959	654.479	921.632	1220.49	1205.88	847.059	844.32	807.862	1935.15	1356.27	1300.78	1750.56	1867.38	2032.78	1942.14	1742.45	1420.37
159	P9WJ89	Rv1943c	ncbi-geneid:885605	NC_000962.3	NA	mazE5; antitoxin MazE5	Function unknown	Possible antitoxin MazE5	virulence, detoxification, adaptation	Non-Essential	7	3	62.1478	3.50028e-06	65.3755	101.771	73.3368	109.302	51.1226	60.4745	74.5986	58.3844	59.335	404.849	391.547	83.3538	398.765	421.793	405.139	335.378	297.309	193.99
160	I6Y551	Rv0913c	ncbi-geneid:885042	NC_000962.3	NA	dioxygenase	Function unknown; probably involved in cellular metabolism.	Possible dioxygenase	intermediary metabolism and respiration	Non-Essential	13	6	88.5554	3.66346e-06	186.141	157.674	148.017	127.452	207.011	185.756	175.009	195.992	193.368	373.214	264.348	889.72	523.509	487.395	363.095	376.891	411.775	717.389
161	P9WFL3	Rv3193c	ncbi-geneid:888012	NC_000962.3	K09118	transmembrane protein	Unknown	Probable conserved transmembrane protein	cell wall and cell processes	Non-Essential	94	29	686.591	3.76266e-06	1662.41	1698.51	1299.52	1798.21	2534.13	2474.91	1831.56	2158	2151.11	633.204	280.568	1010.32	410.325	543.448	429.124	667.306	755.217	1086.44
162	O53314	Rv3164c	ncbi-geneid:887658	NC_000962.3	K03924	moxR3; methanol dehydrogenase transcriptional regulator MoxR	Involved in transcriptional mechanism; regulates methanol dehydrogenase.	Probable methanol dehydrogenase transcriptional regulatory protein MoxR3	regulatory proteins	Non-Essential	6	2	33.6395	3.9719e-06	22.7231	23.0831	16.8596	17.0894	22.5645	28.214	20.6719	31.6895	24.9642	83.0545	36.1973	206.067	117.195	159.654	175.975	65.6625	56.6308	111.564
163	P9WFW9	Rv3215	ncbi-geneid:888824	NC_000962.3	K02361	entC; isochorismate synthase	Could be involved in enterobactin biosynthesis. Enterobactin is an iron-chelating compound involved in transporting iron from the bacterial environment into the cell cytoplasm. Could be also involved in 2,3-dihydroxybenzoate or enterochelin or menaquinone biosynthesis [catalytic activity: chorismate = isochorismate].	Probable isochorismate synthase EntC (isochorismate hydroxymutase) (enterochelin biosynthesis)	intermediary metabolism and respiration	Growth Defect	37	9	220.088	4.47337e-06	455.137	434.494	321.187	291.127	413.527	400.127	393.821	380.156	385.364	1063.45	608.286	599.214	633.365	724.902	771.316	707.06	681.005	517.447
164	P9WNN1	Rv0685	ncbi-geneid:888262	NC_000962.3	K02358	tuf; elongation factor Tu	This protein promotes the GTP-dependent binding of aminoacyl-tRNA to the A-site of ribosomes during protein biosynthesis.	Probable iron-regulated elongation factor TU Tuf (EF-TU)	information pathways	Essential	159	68	1205.26	4.52061e-06	16609.8	17205.9	12541.4	17084	28253.4	27566.5	20651.1	26076	25449.1	37780.4	39597.5	74481	52538.4	55167.4	35015.2	55868.9	53691	67090.9
165	P9WNM7	Rv0684	ncbi-geneid:888240	NC_000962.3	K02355	fusA1; elongation factor G	This protein promotes the GTP-dependent translocation of the nascent protein chain from the A-site to the P-site of the ribosome.	Probable elongation factor G FusA1 (EF-G)	information pathways	Essential	142	48	1050.38	4.52061e-06	2636.18	2434.59	1897.3	1849.79	1147.03	1224.16	1496.39	1399.23	1321.36	3043.23	3802	3723.08	3433.52	3689.88	3780.68	3067.98	3072.63	3462.51
166	P9WIH3	Rv0211	ncbi-geneid:886744	NC_000962.3	K01596	pckA; phosphoenolpyruvate carboxykinase	Rate-limiting gluconeogenic enzyme [catalytic activity: GTP + oxaloacetate = GDP + phosphoenolpyruvate + CO2].	Probable iron-regulated phosphoenolpyruvate carboxykinase [GTP] PckA (phosphoenolpyruvate carboxylase) (PEPCK)(pep carboxykinase)	intermediary metabolism and respiration	Non-Essential	94	37	830.479	4.55475e-06	1792.87	1501.4	1444.03	1511.49	1398.39	1342.92	1223.05	1183.33	1228.88	4110.05	3088.57	7608.62	2886.58	2834.42	2405.09	3368.71	3520.6	7008.51
167	P9WH41	Rv2412	ncbi-geneid:885676	NC_000962.3	K02968	rpsT; 30S ribosomal protein S20	Involved in translation mechanisms. Binds directly to 16S ribosomal RNA.	30S ribosomal protein S20 RpsT	information pathways	Uncertain	5	2	37.9951	4.66065e-06	104.334	83.7566	55.7736	110.62	115.004	143.265	122.828	135.772	86.7465	357.822	236.391	627.049	239.615	232.93	328.348	239.612	223.904	289.454
168	P9WFX9	Rv1612	ncbi-geneid:885297	NC_000962.3	K01696	trpB; tryptophan synthase subunit beta	Tryptophan biosynthesis pathway (fifth last step). The beta subunit is responsible for the synthesis of L-tryptophan from indole and L-serine. [catalytic activity: L-serine + 1-(indol-3-YL)glycerol 3-phosphate = L-tryptophan + glyceraldehyde 3-phosphate + H(2)O]	Tryptophan synthase, beta subunit TrpB	intermediary metabolism and respiration	Essential	56	17	383.521	4.66065e-06	1106.36	1267.63	1563.08	1434.18	1293.7	1534.69	855.728	1219.53	996.614	3247.09	3638.24	4496.04	2197.85	1779.26	2377.93	2790.53	2900.46	4494.89
169	O53512	Rv2178c	ncbi-geneid:888309	NC_000962.3	K01626	aroG; phospho-2-dehydro-3-deoxyheptonate aldolase AroG	Chorismate biosynthesis	3-deoxy-D-arabino-heptulosonate 7-phosphate synthase AroG (DAHP synthetase, phenylalanine-repressible)	intermediary metabolism and respiration	Essential	71	19	517.814	4.82168e-06	2367.84	3319.9	2664.28	2652.56	2870.66	2678.09	2589.46	2651.45	2607.71	6472.34	4732.87	9887.44	4664.06	4421.91	4696.09	5106.01	4878.93	9147.12
170	P9WQI3	Rv1238	ncbi-geneid:887104	NC_000962.3	K10112	sugC; sugar ABC transporter ATP-binding protein SugC	Involved in active transport of sugar across the membrane (import). Responsible for energy coupling to the transport system.	Probable sugar-transport ATP-binding protein ABC transporter SugC	cell wall and cell processes	Non-Essential	43	10	274.937	5.33123e-06	5387.1	5150.15	4188.66	2997.23	2803.61	2538.19	2762.83	3027.25	2800.57	14461.9	10658.6	14407.4	8114.87	8103.95	4960	9071.97	9306.88	15520.7
171	P9WND5	Rv1872c	ncbi-geneid:885754	NC_000962.3	K00101	lldD2; L-lactate dehydrogenase	Involved in respiration; catalyzes conversion of lactate into pyruvate [catalytic activity: (S)-lactate + 2 ferricytochrome C = pyruvate + 2 ferrocytochrome C].	Possible L-lactate dehydrogenase (cytochrome) LldD2	intermediary metabolism and respiration	Non-Essential	125	72	765.08	5.33123e-06	27059.7	27530.4	21027.8	30514.2	25977.1	26596.5	21066	21268.9	17860.4	16097.3	8192.19	16482.1	9597.02	11666.2	9667.66	10722.6	10606.7	15498.8
172	I6XDU8	Rv2237A	ncbi-geneid:14515864	NC_000962.3	NA	hypothetical protein	Unknown	Conserved protein	conserved hypotheticals	Non-Essential	14	8	95.7798	5.42742e-06	226.345	214.29	152.8	336.216	319.75	236.369	161.022	151.262	153.871	2396.21	1577.47	1084.46	1710.64	1812.84	1912.91	1050.66	1166.98	221.901
173	P9WMJ7	Rv2299c	ncbi-geneid:887501	NC_000962.3	K04079	htpG; chaperone protein HtpG	Molecular chaperone involved in protein folding. Has ATPase activity.	Probable chaperone protein HtpG (heat shock protein) (HSP90 family protein) (high temperature protein G)	virulence, detoxification, adaptation	Non-Essential	85	38	619.301	5.45784e-06	3383.28	3280.27	2636.78	2754.66	3704.54	3506.19	3034.11	3653.82	3439.63	5646.37	4355.61	8415.33	5714.75	4610.11	5279.94	5619.42	5117.73	7257.14
174	O06391	Rv0525	ncbi-geneid:887358	NC_000962.3	NA	hypothetical protein	Function unknown	Conserved protein	conserved hypotheticals	Essential	16	5	89.5371	5.51717e-06	666.552	613.961	469.403	431.091	288.878	274.705	381.497	360.389	396.323	1651.73	780.727	974.009	749.604	1036.54	1218.45	965.213	926.751	968.425
175	P9WK55	Rv1270c	ncbi-geneid:887017	NC_000962.3	K14955	lprA; lipoprotein LprA	Unknown	Possible lipoprotein LprA	cell wall and cell processes	Non-Essential	6	2	31.2578	5.51717e-06	76.3392	124.748	139.617	87.7377	97.8758	77.8715	58.6615	85.8443	70.4049	6.73878	0.955864	0.540329	11.9173	8.11338	45.6444	0.893058	1.82181	2.26703
176	P9WMU7	Rv2212	ncbi-geneid:887979	NC_000962.3	NA	adenylyl cyclase	Possibly involved in cAMP synthesis [catalytic activity: ATP = 3',5'-cyclic AMP + diphosphate]	Adenylyl cyclase (ATP pyrophosphate-lyase) (adenylate cyclase)	intermediary metabolism and respiration	Non-Essential	36	11	204.492	5.62508e-06	480.884	509.649	326.387	402.556	283.856	391.54	472.296	451.484	374.534	148.629	101.521	232.09	111.047	178.388	227.953	167.75	156.057	263.677
177	P95198	Rv0390	ncbi-geneid:886433	NC_000962.3	NA	hypothetical protein	Function unknown	Conserved protein	conserved hypotheticals	Non-Essential	19	9	165.166	5.67982e-06	4190.08	4017.16	3126.03	4474.12	3709.5	3415.83	3632.31	3498.28	3299.37	1888.54	1902.02	3131.12	1836.49	1959.08	2070	2093.5	2122.08	2947.45
178	P71733	Rv2410c	ncbi-geneid:885257	NC_000962.3	NA	hypothetical protein	Function unknown	Conserved protein	conserved hypotheticals	Non-Essential	41	10	265.772	5.80346e-06	676.436	647.141	843.807	999.809	1132.55	1170.82	686.9	808.788	702.227	1422.53	1897.68	3237.24	1979.94	1949.75	1358.71	1709.7	1697.74	2795.2
179	I6YBQ3	Rv3291c	ncbi-geneid:888728	NC_000962.3	K03719	lrpA; transcriptional regulator LrpA	Involved in transcriptional mechanism.	Probable transcriptional regulatory protein LrpA (Lrp/AsnC-family)	regulatory proteins	Non-Essential	9	1	58.6876	5.80346e-06	27.2861	669.486	445.079	1085.63	654.523	604.574	673.402	587.644	576.593	3.05095	24.5597	15.0352	16.8884	22.6418	19.9387	84.7497	16.6584	3.4081
180	P9WI53	Rv3807c	ncbi-geneid:886134	NC_000962.3	NA	decaprenylphosphoryl-5-phosphoribose phosphatase	Unknown	Possible conserved transmembrane protein	cell wall and cell processes	Non-Essential	6	1	38.6173	6.17354e-06	713.087	687.491	473.759	403.008	186.707	169.452	440.006	403.07	384.528	178.883	109.586	29.2738	61.3749	65.0467	62.2869	56.5298	61.8656	19.071
181	P9WQ73	Rv0884c	ncbi-geneid:885140	NC_000962.3	K00831	serC; phosphoserine aminotransferase	Catalyzes the reversible interconversion of phosphoserine and 2-oxoglutarate to 3-phosphonooxypyruvate and glutamate. Require both in the major phosphorylated pathway of serine biosynthesis and in pyridoxine biosynthesis [catalytic activity: O-phospho-L-serine + 2-oxoglutarate = 3-phosphonooxypyruvate + L-glutamate].	Possible phosphoserine aminotransferase SerC (PSAT)	intermediary metabolism and respiration	Essential	42	18	323.086	6.25119e-06	5986.57	6108.83	5349.51	6416.81	8998.5	8186.18	7429.74	7394.74	7484.24	2817.24	2029.5	5226.33	2415.72	2574.81	2372.59	3297.85	3215.44	4811.29
182	O50434	Rv1178	ncbi-geneid:886031	NC_000962.3	NA	aminotransferase	Function unknown; probably involved in cellular metabolism.	Probable aminotransferase	intermediary metabolism and respiration	Non-Essential	10	2	53.1094	6.54168e-06	0	2.02884	0	0	7.66697	0.856414	0	0	17.3233	56.8847	138.198	58.6852	80.4048	30.6391	18.3202	28.6041	16.7511	34.2629
183	I6XWJ8	Rv0914c	ncbi-geneid:885046	NC_000962.3	K00626	lipid carrier protein or keto acyl-CoA thiolase	Thought to be involved in degradative pathways such as fatty acid BETA_OXIDATION.	Possible lipid carrier protein or keto acyl-CoA thiolase	lipid metabolism	Non-Essential	26	14	185.759	6.5611e-06	178.782	617.262	744.846	621.503	591.198	556.461	565.946	580.23	588.29	1122.48	1864.77	2181.3	1283.85	1473.51	1530.39	1379.78	1351.08	1988.76
184	O53149	Rv1458c	ncbi-geneid:886582	NC_000962.3	K01990	antibiotic ABC transporter ATP-binding protein	Thought to be involved in active transport of antibiotic across the membrane (export): unidentified antibiotic resistance by an export mechanism. Responsible for energy coupling to the transport system.	Probable unidentified antibiotic-transport ATP-binding protein ABC transporter	cell wall and cell processes	Growth Defect	26	6	168.512	6.5798e-06	1900.28	1825.87	1337.41	2157.77	1739.78	1561.06	2131.7	2041.81	1832.67	1340.06	1234.66	954.939	1106.77	1126.61	1002.3	1058.18	1095.58	699.056
185	O53580	Rv3801c	ncbi-geneid:886130	NC_000962.3	K12428	fadD32; long-chain-fatty-acid--AMP ligase FadD32	Involved in the final steps of mycolic acid biosynthesis. Activates meromycolic acid into meromycoloyl-AMP and transfers the meromycolic acyl chains onto PKS13	Fatty-acid-AMP ligase FadD32 (fatty-acid-AMP synthetase) (fatty-acid-AMP synthase). Also shown to have acyl-ACP ligase activity.	lipid metabolism	Essential	102	52	704.169	6.68818e-06	3361.67	3354.2	2487.46	3509.84	2534.1	2600.07	2098.38	2009.53	1851.76	10563.4	7484.61	12654.7	6118.46	6239.25	4259.23	5216.96	5025.75	9834.51
186	P9WJE1	Rv3616c	ncbi-geneid:885377	NC_000962.3	NA	espA; ESX-1 secretion-associated protein EspA	Function unknown	ESX-1 secretion-associated protein A, EspA	cell wall and cell processes	Non-Essential	17	8	126.473	6.68818e-06	205.744	222.885	186.087	313.219	292.347	249.181	218.994	187.86	233.486	880	1409.39	635.764	963.09	367.998	425.733	539.86	540.802	1060.36
187	P9WMM1	Rv1602	ncbi-geneid:885529	NC_000962.3	K02501	hisH; imidazole glycerol phosphate synthase subunit HisH	Histidine biosynthesis pathway (fifth step). Catalyzes an amidotransferase reaction that generates imidazole-glycerol phosphate and 5-aminoimidazol-4-carboxamide ribonucleotide, which is used for purine synthesis.	Probable amidotransferase HisH	intermediary metabolism and respiration	Essential	10	1	63.3749	6.7918e-06	356.335	374.792	327.417	344.864	155.168	172.62	251.486	225.022	235.72	396.238	1068.08	649.164	700.183	749.021	657.186	815.529	786.695	528.639
188	I6Y8Y8	Rv0865	ncbi-geneid:885348	NC_000962.3	NA	mog; molybdopterin biosynthesis protein	Involved in molybdopterin biosynthesis; involved in the biosynthesis of a demolybdo-cofactor (molybdopterin), necessary for molybdo-enzymes.	Probable molybdopterin biosynthesis Mog protein	intermediary metabolism and respiration	Non-Essential	5	2	46.5844	6.90107e-06	128.643	103.272	225.433	116.061	113.308	91.0703	57.7349	47.6122	66.4762	763.483	536.663	630.761	252.073	329.944	190.125	393.066	420.818	636.378
189	I6Y4D2	Rv3717	ncbi-geneid:885602	NC_000962.3	K01448	hypothetical protein	Function unknown	Conserved hypothetical protein	conserved hypotheticals	Non-Essential	22	4	143.362	6.90107e-06	70.2878	56.7528	54.7122	125.231	264.458	265.185	51.8067	105.441	60.6394	22.0316	9.35785	0.684343	9.8846	3.78506	6.2813	9.70213	10.1054	0.791467
190	O53830	Rv0818	ncbi-geneid:885144	NC_000962.3	NA	transcriptional regulator	Involved in transcriptional mechanism.	Transcriptional regulatory protein	regulatory proteins	Growth Advantage	12	5	78.9174	6.99389e-06	14.6295	9.885	4.10632	130.051	60.0626	27.7707	75.0357	54.8347	30.6104	534.904	335.895	221.554	773.536	787.399	667.206	481.149	460.215	189.319
191	P9WJL3	Rv2158c	ncbi-geneid:887252	NC_000962.3	K01928	murE; UDP-N-acetylmuramoylalanyl-D-glutamate--2,6-diaminopimelate ligase	Involved in cell wall formation; peptidoglycan biosynthesis.	Probable UDP-N-acetylmuramoylalanyl-D-glutamate-2,6-diaminopimelate ligase MurE	cell wall and cell processes	Essential	61	23	427.966	7.4233e-06	520.821	494.892	593.82	306.959	573.598	570.971	529.003	639.118	657.672	210.842	296.487	323.773	321.651	270.375	293.022	308.795	332.643	305.158
192	P95159	Rv1855c	ncbi-geneid:885736	NC_000962.3	NA	oxidoreductase	Function unknown; probably involved in cellular metabolism	Possible oxidoreductase	intermediary metabolism and respiration	Growth Advantage	31	10	215.608	8.14322e-06	2267.12	2275.78	1666.76	1720.09	2360.8	2254.04	1708.64	2274.77	2372.54	3708.62	3655.41	3405.87	2721.28	2774.03	2888.43	3389.68	3937.8	3153.52
193	P9WIM5	Rv2959c	ncbi-geneid:887862	NC_000962.3	NA	rhamnosyl O-methyltransferase	Thought to cause methylation.	Possible methyltransferase (methylase)	intermediary metabolism and respiration	Non-Essential	9	1	45.138	8.20409e-06	458.839	462.327	363.129	444.346	625.942	596.623	547.901	516.331	528.557	188.341	126.05	401.484	106.867	142.191	132.371	164.943	163.791	317.708
194	O50444	Rv1188	ncbi-geneid:886054	NC_000962.3	K00318	proline dehydrogenase	Oxidizes proline to glutamate for use as a carbon and nitrogen source [catalytic activity: L-proline + acceptor + H2O = (S)-1-pyrroline-5-carboxylate + reduced acceptor]	Probable proline dehydrogenase	intermediary metabolism and respiration	Non-Essential	10	4	59.0975	8.27519e-06	413.347	369.502	324.931	707.73	450.234	395.305	284.132	281.625	273.412	215.998	173.019	207.528	172.033	195.065	129.361	120.568	123.222	147.586
195	O50430	Rv1174c	ncbi-geneid:886082	NC_000962.3	NA	TB8.4; low molecular weight T-cell antigen	Unknown function (secreted protein)	Low molecular weight T-cell antigen TB8.4	cell wall and cell processes	Non-Essential	1	1	7.067	8.42384e-06	2117.06	1077.13	1218.15	1484.68	987.058	995.731	1123.48	1106.55	881.218	731.978	392.493	605.602	487.687	359.991	740.392	445.534	367.803	565.1
196	O53193	Rv2466c	ncbi-geneid:888214	NC_000962.3	NA	hypothetical protein	Function unknown. Seems regulated by sigh (Rv3223c product).	Conserved protein	conserved hypotheticals	Non-Essential	47	19	364.53	9.3223e-06	1213.16	1953.85	1559.85	1078.7	791.31	769.239	1055.67	1050.4	1035.07	4738.45	3060.61	3037.25	2213.85	2112.3	2257.62	2415.86	2385.32	2352.24
197	A0A089QRB9	Rv1180	ncbi-geneid:886055	NC_000962.3	K12432	pks3; polyketide beta-ketoacyl synthase	Potentially involved in some intermediate steps for the synthesis of a polyketide molecule which may be involved in secondary metabolism. Supposedly involved in stationary-phase survival.	Probable polyketide beta-ketoacyl synthase Pks3	lipid metabolism	Non-Essential	172	57	1120.56	9.35085e-06	1321.91	1411.47	930.91	1570.28	1163.95	1156.48	990.55	825.148	816.451	6220.83	4565.76	2857.73	4544.66	1868.13	4632.69	2136.68	2095.13	2782.79
198	A0A089QRB9	Rv1181	ncbi-geneid:886081	NC_000962.3	K12432	pks4; polyketide beta-ketoacyl synthase	Potentially involved in some intermediate steps for the synthesis of a polyketide molecule which may be involved in secondary metabolism.	Probable polyketide beta-ketoacyl synthase Pks4	lipid metabolism	Non-Essential	172	57	1120.56	9.35085e-06	1321.91	1411.47	930.91	1570.28	1163.95	1156.48	990.55	825.148	816.451	6220.83	4565.76	2857.73	4544.66	1868.13	4632.69	2136.68	2095.13	2782.79
199	P9WJD9	Rv3881c	ncbi-geneid:886214	NC_000962.3	NA	espB; ESX-1 secretion-associated protein EspB	Function unknown. Is a proteolytic substrate of MYCP1|Rv3883c.	Secreted ESX-1 substrate protein B, EspB. Conserved alanine and glycine rich protein	cell wall and cell processes	Growth Advantage	71	20	520.653	9.35989e-06	3825.08	3958.11	3247.65	10528.5	8192.66	7866.55	2884.37	2945.95	2734.65	1151.81	1035.93	1792.36	806.797	767.19	486.766	937.634	948.378	2056.44
200	P9WL47	Rv2658c	ncbi-geneid:888562	NC_000962.3	NA	prophage protein	Unknown	Possible prophage protein	insertion seqs and phages	Non-Essential	9	2	60.312	9.40633e-06	568.828	572.608	423.294	508.717	394.631	349.955	339.778	390.256	381.822	1641.83	1222.1	1678.85	831.911	813.723	606.098	868.324	924.205	1497.72
201	P9WM49	Rv1265	ncbi-geneid:887058	NC_000962.3	NA	hypothetical protein	Unknown. Seems to be expressed during macrophage infection.	Unknown protein	conserved hypotheticals	Non-Essential	32	10	224.794	1.00274e-05	1292.51	1225.71	675.899	1267.53	1380.3	1571.3	1694.78	1791.85	1427.26	312.41	190.722	593.852	563.372	623.112	678.377	474.296	441.567	479.66
202	P9WQP3	Rv3804c	ncbi-geneid:886132	NC_000962.3	K18851	fbpA; diacylglycerol acyltransferase/mycolyltransferase Ag85A	Involved in cell wall mycoloylation. Proteins of the antigen 85 complex are responsible for the high affinity of mycobacteria to fibronectin. Possesses a mycolyltransferase activity required for the biogenesis of trehalose dimycolate (cord factor), a dominant structure necessary for maintaining cell wall integrity.	Secreted antigen 85-a FbpA (mycolyl transferase 85A) (fibronectin-binding protein A) (antigen 85 complex A)	lipid metabolism	Non-Essential	26	9	170.533	1.04684e-05	1084.2	1156.09	1038.81	1244.72	948.378	959.89	906.929	958.32	950.974	563.281	456.86	818.944	332.663	336.112	306.371	305.52	300.359	697.591
203	P9WFY9	Rv0208c	ncbi-geneid:886740	NC_000962.3	K03439	tRNA (guanine-N(7)-)-methyltransferase	Causes methylation	Hypothetical methlytransferase (methylase)	intermediary metabolism and respiration	Non-Essential	1	1	5.9947	1.11614e-05	844.521	869.593	862.691	818.121	657.794	563.866	598.003	626.845	583.23	1971.64	2052.18	2508.65	1692.89	1642.91	843.636	1716.12	1739.69	4112.79
204	P9WFD5	Rv2624c	ncbi-geneid:888939	NC_000962.3	NA	universal stress protein	Function unknown	Universal stress protein family protein	virulence, detoxification, adaptation	Non-Essential	27	7	174.942	1.16861e-05	850.269	818.676	667.448	889.523	800.491	853.522	640.68	667.193	645.666	251.335	169.401	495.281	369.954	331.994	512.016	173.627	162.32	199.922
205	P9WIB7	Rv2951c	ncbi-geneid:887887	NC_000962.3	K14728	phthiodiolone/phenolphthiodiolone dimycocerosates ketoreductase	Function unknown; probably involved in cellular metabolism.	Possible oxidoreductase	intermediary metabolism and respiration	Non-Essential	54	21	410.72	1.20207e-05	5309.06	5148.67	3726.71	3460.13	3811.05	3637.49	3817.05	3678.3	3463.51	1596.01	1461.8	2941.99	2010.2	2172.52	2622.73	1986.1	1969.78	2829.45
206	O07236	Rv0309	ncbi-geneid:886574	NC_000962.3	NA	hypothetical protein	Unknown	Possible conserved exported protein	cell wall and cell processes	Non-Essential	5	1	39.0851	1.20207e-05	171.823	139.081	105.805	265.164	327.556	274.989	149.205	166.136	162.331	15.6251	10.8049	1.30504	25.3924	8.90667	121.365	14.7685	17.6453	12.2979
207	P9WJA9	Rv1827	ncbi-geneid:885735	NC_000962.3	NA	garA; glycogen accumulation regulator GarA	Function unknown	Conserved protein with FHA domain, GarA	conserved hypotheticals	Growth Defect	21	7	137.567	1.23427e-05	392.018	319.783	301.418	534.61	536.81	507.342	423.704	445.394	464.54	163.62	149.204	165.915	276.542	265.111	242.298	261.706	237.947	238.724
208	P9WND7	Rv0694	ncbi-geneid:888310	NC_000962.3	K24693	mycofactocin system heme/flavin oxidoreductase MftD	Involved in respiration; catalyzes conversion of lactate into pyruvate [catalytic activity: (S)-lactate + 2 ferricytochrome C = pyruvate + 2 ferrocytochrome C].	Possible L-lactate dehydrogenase (cytochrome) LldD1	intermediary metabolism and respiration	Non-Essential	22	9	144.677	1.26366e-05	307.15	403.431	215.769	316.585	317.191	231.987	247.465	314.399	281.679	104.282	31.1994	32.729	53.9227	62.9515	7.57664	43.9343	61.1038	137.127
209	O07172	Rv0122	ncbi-geneid:886888	NC_000962.3	NA	hypothetical protein	Unknown	Hypothetical protein	conserved hypotheticals	Non-Essential	4	1	22.3473	1.28831e-05	99.0789	85.2432	109.334	99.4469	137.47	145.884	89.0923	67.7615	97.0372	255.936	122.428	548.532	239.317	467.288	582.71	580.361	824.551	736.475
210	P9WPU9	Rv1309	ncbi-geneid:886929	NC_000962.3	K02115	atpG; ATP synthase subunit gamma	Produces ATP from ADP in the presence of a proton gradient across the membrane. The gamma chain is believed to be important in regulating ATPase activity and the flow of protons through the cf(0) complex.	Probable ATP synthase gamma chain AtpG	intermediary metabolism and respiration	Essential	64	22	489.436	1.33662e-05	4280.53	4491.77	3157.73	4017.12	3221.83	2657	3537.25	3263.37	3265.45	3009.27	2078.93	2375.13	1692.56	1865.92	1353.71	1785.7	1877.91	1720.15
211	P9WHT9	Rv2110c	ncbi-geneid:887508	NC_000962.3	K03433	prcB; proteasome subunit beta	Protein degradation	Proteasome beta subunit PrcB; assembles with alpha subunit PrcA.	intermediary metabolism and respiration	Essential	44	16	357.959	1.34332e-05	2972.55	2650.35	2070.95	3286.81	2078.77	2174.4	2199.45	2085.29	2094.28	1482.11	418.941	889.742	259.266	831.711	829.267	901.71	816.891	1017.15
212	P95172	Rv3154	ncbi-geneid:888762	NC_000962.3	K00339	nuoJ; NADH-quinone oxidoreductase subunit J	Involved in aerobic|anaerobic respiration [catalytic activity: NADH + ubiquinone = NAD(+) + ubiquinol].	Probable NADH dehydrogenase I (chain J) NuoJ (NADH-ubiquinone oxidoreductase chain J)	intermediary metabolism and respiration	Non-Essential	12	3	87.2503	1.34469e-05	16.2593	4.91834	5.10894	3.85302	35.4087	22.529	3.03346	31.1474	30.337	102.422	82.9592	375.561	246.682	444.566	347.268	57.4611	89.6396	141.027
213	P9WGA3	Rv0294	ncbi-geneid:886593	NC_000962.3	K00598	tam; trans-aconitate methyltransferase	Possibly catalyzes the S-adenosylmethionine monomethyl esterification of trans-aconitate at high affinity and of cis-aconitate, isocitrate, and citrate at lower velocities and affinities.	Probable trans-aconitate methyltransferase Tam	intermediary metabolism and respiration	Non-Essential	15	6	89.5251	1.41003e-05	634.324	764.601	581.908	851.828	560.109	528.904	506.656	438.474	439.191	356.776	261.22	192.452	174.663	262.858	117.33	246.029	255.46	370.132
214	O53673	Rv0251c	ncbi-geneid:886667	NC_000962.3	NA	hsp; heat shock protein	Thought to be involved in the initiation step of translation at high temperature. Bound to 30S ribosomal subunit. Possibly a molecular chaperone. Seems to be regulated positively by SIGE|Rv1221 and negatively by HSPR|Rv0353.	Heat shock protein Hsp (heat-stress-induced ribosome-binding protein A)	virulence, detoxification, adaptation	Non-Essential	13	8	73.995	1.41173e-05	2714.04	2911.24	2532.84	2393.46	1626.59	1758.62	2069.4	1830.77	2105.96	816.854	89.4366	402.993	83.6567	476.422	532.572	413.086	405.213	803.61
215	P9WH27	Rv0718	ncbi-geneid:888424	NC_000962.3	K02994	rpsH; 30S ribosomal protein S8	Binds directly to the central domain of 16S ribosomal RNA.	30S ribosomal protein S8 RpsH	information pathways	Essential	26	12	183.343	1.41173e-05	1993.68	2746.24	4703.24	2343.15	3824.11	3950.19	2087.52	3579.19	3315.06	4591.34	9267	7252.82	6578.45	6837.78	5716.36	6309.25	6152.38	6425.19
216	P9WQB9	Rv3086	ncbi-geneid:888654	NC_000962.3	K00119	adhD; alcohol dehydrogenase D	Function unknown; generates an aldehyde (or perhaps a ketone) from an alcohol.	Probable zinc-type alcohol dehydrogenase AdhD (aldehyde reductase)	intermediary metabolism and respiration	Non-Essential	12	3	80.8818	1.44274e-05	50.8555	66.7365	56.2573	36.2115	63.1586	57.5944	58.639	53.6584	64.7635	117.939	238.342	301.533	100.07	134.616	79.7578	251.755	223.635	337.29
217	I6Y9Q3	Rv1131	ncbi-geneid:888949	NC_000962.3	K01647	prpC; methylcitrate synthase PrpC	Involved in methyl citrate cycle [catalytic activity: propionyl-CoA + oxaloacetate + H2O = 2-methylcitrate + CoA]	Probable methylcitrate synthase PrpC	intermediary metabolism and respiration	Non-Essential	16	4	95.8911	1.44736e-05	324.985	343.336	271.388	280.944	192.601	195.235	230.624	234.737	227.618	170.025	93.5418	191.039	78.9641	67.1928	98.6015	70.9254	73.5257	125.96
218	O06553	Rv1155	ncbi-geneid:885604	NC_000962.3	K07005	pyridoxine/pyridoxamine 5'-phosphate oxidase	May be involved in biosynthesis of pyridoxine (vitamin B6) and pyridoxal phosphate. Oxidize PNP and PMP into pyridoxal 5'-phosphate (PLP) [catalytic activity: pyridoxamine 5'-phosphate + H2O + O2 = pyridoxal 5'-phosphate + NH3 + H2O2]	Possible pyridoxamine 5'-phosphate oxidase (PNP/PMP oxidase) (pyridoxinephosphate oxidase) (PNPOX) (pyridoxine 5'-phosphate oxidase)	intermediary metabolism and respiration	Non-Essential	10	3	90.1066	1.46907e-05	38.2832	41.2186	13.3532	15.2848	5.33417	10.5715	12.5528	14.307	10.9155	132.115	138.757	135.342	59.3952	60.1388	114.212	35.376	66.0639	57.3187
219	O07406	Rv0161	ncbi-geneid:886835	NC_000962.3	NA	oxidoreductase	Function unknown; probably involved in cellular metabolism.	Possible oxidoreductase	intermediary metabolism and respiration	Non-Essential	54	13	359.8	1.47981e-05	689.652	715.891	490.803	616.831	555.838	529.454	654.745	629.005	586.425	471.367	243.991	192.956	258.003	166.333	162.573	252.249	275.476	80.1792
220	P9WKW7	Rv3788	ncbi-geneid:886120	NC_000962.3	NA	hypothetical protein	Unknown	Hypothetical protein	conserved hypotheticals	Growth Advantage	7	4	44.5459	1.48452e-05	171.698	191.769	146.653	233.644	190.524	184.994	153.645	144.643	151.221	29.0867	7.74183	83.7312	13.0159	7.30783	42.757	50.9123	24.4573	59.4449
221	P9WNR9	Rv3716c	ncbi-geneid:885595	NC_000962.3	K09747	hypothetical protein	Function unknown	Conserved protein	conserved hypotheticals	Non-Essential	31	6	275.044	1.48452e-05	5871.47	10509.4	7856.19	9080.22	6441	6060.95	6492.47	5955.09	6067.7	15715.4	15096.3	18300.3	11019.6	11034.1	11221.6	11398.7	10650	17255.7
222	O53311	Rv3161c	ncbi-geneid:888800	NC_000962.3	NA	dioxygenase	Function unknown; involved in cellular metabolism.	Possible dioxygenase	intermediary metabolism and respiration	Non-Essential	53	22	359.09	1.87387e-05	2047.86	2085.11	2235.07	1746.48	1788.77	1778.08	2388.77	2100.76	2201.03	1032.92	1053.85	1852.94	770.253	896.416	773.051	745.575	708.405	1510.16
223	P9WP31	Rv2981c	ncbi-geneid:888415	NC_000962.3	K01921	ddlA; D-alanine--D-alanine ligase	Involved in cell wall formation. Along with alanine racemase, it MAKES up the D-alanine branch of the peptidoglycan biosynthetic route. [catalytic activity: ATP + D-alanine + D-alanine = ADP + phosphate + D-alanyl-D-alanine].	Probable D-alanine--D-alanine ligase DdlA (D-alanylalanine synthetase) (D-ala-D-ala ligase)	cell wall and cell processes	Essential	27	12	199.218	1.93133e-05	857.739	738.553	560.047	1082.9	898.593	815.519	1094.96	975.157	848.384	2160.75	1194.83	1924.91	1422.45	1245.66	1404.71	1528.54	1477.64	1575.44
224	P96379	Rv1021	ncbi-geneid:886052	NC_000962.3	K02428	nucleoside triphosphate pyrophosphohydrolase	Function unknown	Conserved protein	conserved hypotheticals	Non-Essential	23	12	167.761	1.97194e-05	104.25	98.4419	118.917	362.523	340.436	298.691	238.06	250.357	245.31	575.5	475.289	696.345	823.887	828.426	805.619	529.758	547.489	575.462
225	P9WM53	Rv1259	ncbi-geneid:887047	NC_000962.3	K21929	udgB; uracil DNA glycosylase	Involved in base excision repair. Excises uracil residues from the DNA which can arise as a result of misincorporation of dUMP residues by DNA polymerase or due to deamination of cytosine.	Probable uracil DNA glycosylase, UdgB	information pathways	Non-Essential	9	3	48.194	2.04716e-05	3050.12	2979.97	2458.76	3297.01	3098.13	3027.69	2147.61	2397.03	2272.3	1826.27	1396.69	2470.33	1123.51	1284.18	1200.52	1269.95	1398.13	1788.02
226	I6YB54	Rv3096	ncbi-geneid:888678	NC_000962.3	NA	hypothetical protein	Function unknown	Conserved hypothetical protein	conserved hypotheticals	Growth Advantage	18	4	94.7253	2.04716e-05	371.267	382.779	282.555	978.316	1348.86	1316.98	412.384	409.97	414.217	112.078	83.4573	150.707	176.634	135.14	230.89	164.321	144.346	144.67
227	P9WIT5	Rv3921c	ncbi-geneid:886238	NC_000962.3	K03217	membrane protein insertase YidC	Unknown	Probable conserved transmembrane protein	cell wall and cell processes	Essential Domain	7	3	39.412	2.09451e-05	1262.79	1349.92	1118.44	1152.05	793.763	819.651	746.883	741.722	740.743	514.343	145.66	480.851	119.889	281.13	320.395	276.636	295.269	505.506
228	P9WHL3	Rv1381	ncbi-geneid:886765	NC_000962.3	K01465	pyrC; dihydroorotase	Involved in pyrimidine biosynthesis (third step) [catalytic activity: (S)-dihydroorotate + H(2)O = N-carbamoyl-L-aspartate]	Probable dihydroorotase PyrC (DHOase)	intermediary metabolism and respiration	Essential	33	18	236.511	2.15718e-05	2857.34	2973.66	2461.06	2822.34	2285.16	2202.96	2241.23	2175.46	2111.3	2198.08	1477.07	1625.11	935.07	1392.18	1421.42	1031.22	1029.89	1344.03
229	L7N690	Rv3306c	ncbi-geneid:887645	NC_000962.3	NA	amiB1; amidase AmiB	Involved in cellular metabolism, active on carbon aliphatic amides and/or on many aromatic amides [catalytic activity: a monocarboxylic acid amide + H(2)O = a monocarboxylate + NH(3)].	Probable amidohydrolase AmiB1 (aminohydrolase)	intermediary metabolism and respiration	Non-Essential	21	3	121.412	2.16328e-05	143.715	131.8	96.8632	65.5427	36.1118	40.5375	77.976	66.74	64.5395	693.923	477.549	101.7	379.255	296.412	400.502	553.805	555.078	171.69
230	P9WJW3	Rv1317c	ncbi-geneid:886916	NC_000962.3	K13529	alkA; bifunctional regulatory protein/DNA repair enzyme AlkA	Involved in the adaptive response to alkylation damage in DNA caused by alkylating agents. Repairs the SP diastereomer of DNA methylphosphotriester lesions by a direct and irreversible transfer of the methyl group to one of its own cysteine residues. The methylated ALKA protein acts as a positive regulator of its own synthesis, as well as that of other proteins.	Probable bifunctional regulatory protein and DNA repair enzyme AlkA (regulatory protein of adaptative response) (methylphosphotriester-DNA--protein-cysteine S-methyltransferase)	information pathways	Non-Essential	40	10	281.742	2.20718e-05	99.0878	102.229	74.0307	56.9546	104.383	92.1743	140.849	154.339	140.513	716.076	450.396	142.415	336.073	351.053	355.3	527.498	380.158	172.758
231	P9WGV7	Rv2554c	ncbi-geneid:887490	NC_000962.3	K07447	Holliday junction resolvase	Function unknown	Conserved protein	conserved hypotheticals	Essential	16	10	109.878	2.21763e-05	10150.4	6129.44	4669.77	19215	8764.82	5518.3	10807.7	7463.45	4880.74	2763.43	2081.92	4445.5	2364.73	2163.88	1765.68	2329.91	2312.15	4058.61
232	P9WJN3	Rv1170	ncbi-geneid:885997	NC_000962.3	K15525	mshB; 1D-myo-inositol 2-acetamido-2-deoxy-alpha-D-glucopyranoside deacetylase	Involved in mycothiol biosynthesis. 1-D-myo-inosityl-2-acetamido-2-deoxy-alpha-D-glucopyranoside (GlcNAc-Ins) is converted to 1-D-myo-inosityl-2-amino-2-deoxy-alpha-D-glucopyranoside (GlcN-Ins) by this enzyme. Seems to possess weak mycothiol conjugate amidase activity but SHOWS substantial deacetylation activity with 1-D-myo-inosityl-2-acetamido-2-deoxy-alpha-D-glucopyranoside (GlcNAc-Ins), a hyp…	N-acetyl-1-D-myo-inosityl-2-amino-2-deoxy-alpha-D-glucopyranoside deacetylase MshB (GlcNAc-Ins deacetylase)	intermediary metabolism and respiration	Non-Essential	26	15	168.758	2.37928e-05	2354.79	1808.2	1721.56	2050.81	2203.64	2103.94	2203.55	2145.13	2239.63	937.904	592.817	1658.52	821.111	760.384	697.68	1067.47	1114.76	1694.02
233	P9WI57	Rv2783c	ncbi-geneid:888467	NC_000962.3	K00962	gpsI; bifunctional guanosine pentaphosphate synthetase/polyribonucleotide nucleotidyltransferase	Involved in mRNA degradation. Hydrolyses single-stranded polyribonucleotides processively in the 3' to 5' direction. Involved in the RNA degradosome, a multi-enzyme complex important in RNA processing and messenger RNA degradation [catalytic activity: RNA(N+1) + phosphate = RNA(N) + a nucleoside diphosphate].	Bifunctional protein polyribonucleotide nucleotidyltransferase GpsI: guanosine pentaphosphate synthetase + polyribonucleotide nucleotidyltransferase (polynucleotide phosphorylase) (pnpase)	information pathways	Essential	106	47	781.52	2.38453e-05	19974.8	20417.4	14930.6	19397.7	14873.5	14042.5	13727.7	13313.8	12906.1	8888.33	11124.3	13161.8	8730.86	9106.7	8590.67	8319.18	8239.44	11154.2
234	O07230	Rv0303	ncbi-geneid:886581	NC_000962.3	NA	dehydrogenase/reductase	Function unknown; probably involved in cellular metabolism.	Probable dehydrogenase/reductase	intermediary metabolism and respiration	Non-Essential	24	6	139.298	2.40282e-05	1132.38	1077.85	1012.82	1660.19	1003.05	1027.11	863.519	801.687	966.248	318.347	112.645	479.49	154.802	202.704	511.492	245.598	253.201	770.017
235	P9WQ97	Rv1263	ncbi-geneid:887041	NC_000962.3	K01426	amiB2; amidase AmiB	Involved in cellular metabolism, active on 2- to 6- carbon aliphatic amides and on many aromatic amides [catalytic activity: a monocarboxylic acid amide + H(2)O = a monocarboxylate + NH(3)].	Probable amidase AmiB2 (aminohydrolase)	intermediary metabolism and respiration	Non-Essential	6	4	35.6093	2.40282e-05	428.873	407.237	638.952	424.8	604.304	572.778	547.676	567.98	558.976	280.923	222.193	193.945	247.279	268.267	115.038	355.216	363.505	163.342
236	P72040	Rv3773c	ncbi-geneid:886095	NC_000962.3	NA	hypothetical protein	Function unknown	Conserved protein	conserved hypotheticals	Non-Essential	8	3	62.4243	2.40282e-05	86.864	95.9103	66.937	103.549	148.268	144.326	133.185	127.347	129.142	30.1363	21.8913	74.5667	19.6697	39.3632	46.5408	25.349	24.7626	77.5709
237	P9WH75	Rv3051c	ncbi-geneid:888869	NC_000962.3	K00525	nrdE; ribonucleoside-diphosphate reductase subunit alpha	Involved in the DNA replication pathway. Catalyzes the biosynthesis of deoxyribonucleotides from the corresponding ribonucleotides, precursors that are necessary for DNA synthesis. [catalytic activity: 2'-deoxyribonucleoside diphosphate + oxidized thioredoxin + H(2)O = ribonucleoside diphosphate + reduced thioredoxin].	Ribonucleoside-diphosphate reductase (alpha chain) NrdE (ribonucleotide reductase small subunit) (R1F protein)	information pathways	Essential	35	12	220.226	2.43452e-05	202.828	157.979	223.82	180.365	298.514	265.766	234.686	244.951	296.6	475.374	245.503	522.419	408.264	455.955	456.293	415.15	427.79	529.29
238	O06797	Rv1762c	ncbi-geneid:885373	NC_000962.3	NA	hypothetical protein	Unknown	Unknown protein	conserved hypotheticals	Non-Essential	28	10	180.527	2.49518e-05	1610.37	1672.34	2031.01	1140.41	1767.81	1676.98	813.115	1703.43	1694.16	2184.14	3910.19	3985.52	2915.61	3024.75	2519.95	2900.3	2720.69	3991.45
239	P9WJN7	Rv1229c	ncbi-geneid:886067	NC_000962.3	K03593	mrp; multiple resistance/pH adaptation protein	Unknown: thought to be a ATP-binding protein.	Probable Mrp-related protein Mrp	intermediary metabolism and respiration	Essential	30	7	196.15	2.49518e-05	185.047	162.584	155.325	153.993	106.683	122.41	104.001	99.5864	111.14	283.557	293.896	197.013	316.063	238.09	311.113	215.565	305.751	160.894
240	P9WIU3	Rv1385	ncbi-geneid:886763	NC_000962.3	K01591	pyrF; orotidine 5'-phosphate decarboxylase	Involved in the biosynthesis of pyrimidines [catalytic activity: orotidine 5'-phosphate = UMP + CO(2)]	Probable orotidine 5'-phosphate decarboxylase PyrF (OMP decarboxylase) (ompdecase)	intermediary metabolism and respiration	Essential	14	3	102.838	2.4967e-05	1221.65	1127.29	870.394	1231.9	1676.69	1498.16	1248.42	1248.24	1205.14	565.534	349.284	769.096	545.345	646.845	697.891	659.223	723.722	973.508
241	O53740	Rv0455c	ncbi-geneid:886314	NC_000962.3	NA	hypothetical protein	Function unknown	Conserved protein	conserved hypotheticals	Non-Essential	4	2	20.4654	2.4967e-05	690.36	688.323	538.644	1689.6	2326.21	2334.05	557.032	931.879	906.992	258.803	231.338	179.327	96.111	559.119	121.25	206.137	195.143	52.02
242	P9WG95	Rv1559	ncbi-geneid:886365	NC_000962.3	K01754	ilvA; threonine dehydratase IlvA	Involved in isoleucine biosynthesis (first step). Catalyzes the formation of alpha-ketobutyrate from threonine in a two step reaction. The first step is a dehydration of threonine, followed by rehydration and liberation of ammonia [catalytic activity: L-threonine + H(2)O = 2-oxobutanoate + NH(3) + H(2)O].	Probable threonine dehydratase IlvA	intermediary metabolism and respiration	Essential	8	4	58.7779	2.50386e-05	59.3399	105.501	78.4342	63.5354	129.767	140.834	88.9475	92.1949	94.0858	222.913	167.263	381.858	130.784	192.998	206.404	197.946	198.354	300.64
243	O07178	Rv0457c	ncbi-geneid:886310	NC_000962.3	K01322	peptidase	Function unknown; hydrolyzes peptides and/or proteins.	Probable peptidase	intermediary metabolism and respiration	Non-Essential	68	26	442.27	2.50386e-05	2627.11	2717.36	1868.75	2141.57	1584.19	1492.58	1501.63	1457.82	1514.82	1242.71	1015.3	1155.24	762.881	1053.32	1051.73	953.117	869.946	1168.7
244	O07424	Rv0180c	ncbi-geneid:886792	NC_000962.3	NA	transmembrane protein	Unknown	Probable conserved transmembrane protein	cell wall and cell processes	Non-Essential	21	3	151.119	2.51777e-05	1425.65	2260.27	1770.15	1464.67	2146.89	2085.73	1921.84	2162.02	2126.78	768.917	458.946	1131.65	577.907	626.093	608.07	899.166	975.287	1715.44
245	P95215	Rv0258c	ncbi-geneid:886654	NC_000962.3	NA	hypothetical protein	Function unknown	Conserved hypothetical protein	conserved hypotheticals	Non-Essential	3	1	15.9755	2.5376e-05	180.484	348.6	311.148	219.71	191.075	195.552	189.526	232.652	227.435	74.2438	69.6128	74.6208	28.4108	22.6598	6.03132	57.0351	68.2059	55.577
246	P9WQF3	Rv2244	ncbi-geneid:888272	NC_000962.3	K02078	acpM; meromycolate extension acyl carrier protein	Involved in fatty acid biosynthesis (mycolic acids synthesis); involved in meromycolate extension.	Meromycolate extension acyl carrier protein AcpM	lipid metabolism	Essential	22	7	195.57	2.57083e-05	2066.46	2237.58	1538.44	2733.93	2344.95	2530.91	1582.88	1411.6	1689.33	6321.03	4986.27	8289.85	4050.37	4332.11	2686.19	3471.62	3536.03	6868.79
247	I6Y8B5	Rv0632c	ncbi-geneid:888015	NC_000962.3	K01692	echA3; enoyl-CoA hydratase EchA3	Could possibly oxidize fatty acids using specific components [catalytic activity: (3S)-3-hydroxyacyl-CoA = trans-2(or 3)-enoyl-CoA + H(2)O].	Probable enoyl-CoA hydratase EchA3 (enoyl hydrase) (unsaturated acyl-CoA hydratase) (crotonase)	lipid metabolism	Non-Essential	64	27	376.195	2.66776e-05	3537.38	3644.45	2413.5	5365.16	3183.42	3023.86	3663.88	3330.07	3032.09	2988.14	2185.83	1496.42	1914.79	1925.14	1812.91	1778.53	1560.51	1645.79
248	I6WXK8	Rv0157A	ncbi-geneid:3205086	NC_000962.3	NA	hypothetical protein	Unknown	Conserved protein	conserved hypotheticals	Non-Essential	8	2	43.2517	2.79184e-05	487.281	450.726	664.653	2769.09	3725.49	3517.04	750.217	726.119	761.181	135.918	277.217	253.908	124.836	169.496	62.1573	183.831	167.092	224.753
249	O05898	Rv3255c	ncbi-geneid:888698	NC_000962.3	K01809	manA; mannose-6-phosphate isomerase	This enzyme converts D-mannose 6-phosphate to D-fructose 6-phosphate [catalytic activity: D-mannose 6-phosphate = D-fructose 6-phosphate].	Probable mannose-6-phosphate isomerase ManA (phosphomannose isomerase) (phosphomannoisomerase) (PMI) (phosphohexoisomerase) (phosphohexomutase)	intermediary metabolism and respiration	Essential	37	16	233.796	2.79403e-05	423.941	423.52	532.615	534.533	507.842	528.218	335.381	466.523	460.469	1200.52	945.521	858.288	527.468	638.83	804.336	824.527	829.408	730.769
250	P9WHG1	Rv3105c	ncbi-geneid:888820	NC_000962.3	K02836	prfB; peptide chain release factor PrfB	Peptide chain release factor 2 directs the termination of translation in response to the peptide chain termination codons UGA and UAA.	Probable peptide chain release factor 2 PrfB (RF-2)	information pathways	Essential	51	17	370.545	2.80317e-05	1926.22	1900.48	2522	1669.2	2227.48	2220.28	2387.95	2207.59	2203.21	2428.07	3742.77	3840.53	3340.4	2807.29	2863.71	2965.21	2933.49	3439.44
251	O07415	Rv0171	ncbi-geneid:886808	NC_000962.3	K02067	mce1C; Mce family protein Mce1C	Unknown, but thought to be involved in host cell invasion.	Mce-family protein Mce1C	virulence, detoxification, adaptation	Non-Essential	21	9	140.789	2.9827e-05	931.493	966.432	841.709	1133.13	1282.49	1166.61	1467.38	1427.61	1301	313.315	219.832	458.047	629.502	576.391	498.813	801.184	694.306	405.697
252	P9WGR9	Rv1350	ncbi-geneid:886837	NC_000962.3	K00059	fabG2; 3-oxoacyl-ACP reductase FabG	Involved in the fatty acid biosynthesis pathway (first reduction step) [catalytic activity: (3R)-3-hydroxyacyl-[acyl-carrier protein] + NADP+ = 3-oxoacyl-[acyl-carrier protein] + NADPH].	Probable 3-oxoacyl-[acyl-carrier protein] reductase FabG2 (3-ketoacyl-acyl carrier protein reductase)	lipid metabolism	Non-Essential	16	3	81.5813	2.9827e-05	146.154	183.08	128.604	191.987	251.463	248.426	172.392	174.844	198.82	422.506	333.25	534.5	306.863	313.828	237.685	395.037	358.835	622.33
253	P9WKC7	Rv3734c	ncbi-geneid:885335	NC_000962.3	K00635	tgs2; diacyglycerol O-acyltransferase	May be involved in synthesis of triacylglycerol	Putative triacylglycerol synthase (diacylglycerol acyltransferase) Tgs2	lipid metabolism	Non-Essential	80	33	673.722	3.25306e-05	2982.18	2948.03	2568.16	3102.97	3896.2	3626.04	2755.77	3110.72	3080.42	5585.36	4599.29	10075.9	4828.67	4755.38	4504.33	5401.47	5208.47	8774.75
254	P9WP17	Rv0321	ncbi-geneid:886552	NC_000962.3	K01494	dcd; deoxycytidine triphosphate deaminase	Involved in interconversion of dCTP and dUTP [catalytic activity: dCTP + H2O = dUTP + NH3].	Probable deoxycytidine triphosphate deaminase Dcd (dCTP deaminase)	intermediary metabolism and respiration	Non-Essential	28	10	172.364	3.43076e-05	2054.59	1888.04	1513.39	2599.54	1649.73	1698.59	1651.03	1611.14	1729.18	996.207	292.16	465.205	132.935	497.32	659.62	603.057	551.858	1109.69
255	O53897	Rv0984	ncbi-geneid:885378	NC_000962.3	NA	moaB2; pterin-4-alpha-carbinolamine dehydratase	Thought to be involved in molybdopterin biosynthesis. Catalyzes the dehydratation of 4A-hydroxytetrahydropterins [catalytic activity: (6R)-6-(L-erythro-1,2-dihydroxypropyl)-5,6,7,8-tetrahydro-4A-hydroxypterin = (6R)-6-(L-erythro-1,2- dihydroxypropyl)-7,8-dihydro-6H-pterin + H(2)O.].	Possible pterin-4-alpha-carbinolamine dehydratase MoaB2 (PHS) (4-alpha- hydroxy-tetrahydropterin dehydratase) (pterin-4-a-carbinolamine dehydratase) (phenylalanine hydroxylase-stimulating protein) (PHS) (pterin carbinolamine dehydratase) (PCD)	intermediary metabolism and respiration	Non-Essential	42	19	307.991	3.45357e-05	7194.97	7487.44	5781.08	7657.01	5681.35	5143.65	5750.71	5844.43	5441.13	4246.24	2930.2	2745.51	2733.76	1130.62	3209.71	3357.63	3434.68	3249.88
256	P0CW29	Rv0064A	ncbi-geneid:14515844	NC_000962.3	NA	vapB1; antitoxin VapB1	Unknown	Possible antitoxin VapB1	virulence, detoxification, adaptation	Non-Essential	1	1	5.6364	3.45357e-05	2.52238	6.95734	16.4637	6.96018	13.5236	40.3145	0.623419	8.58832	4.07818	67.9024	121.9	50.3632	54.9161	61.6574	41.5229	108.066	38.6212	119.217
257	P9WPZ9	Rv1652	ncbi-geneid:885278	NC_000962.3	K00145	argC; N-acetyl-gamma-glutamyl-phoshate reductase	Involved in arginine biosynthesis (at the third step) [catalytic activity: N-acetyl-L-glutamate 5-semialdehyde + NADP(+) + phosphate = N-acetyl-5-glutamyl phosphate + NADPH].	Probable N-acetyl-gamma-glutamyl-phoshate reductase ArgC	intermediary metabolism and respiration	Essential	31	15	210.692	3.51541e-05	1579.46	1675.03	1234.5	1632.61	1475	1678.16	1006.74	1406.39	1144.15	3256.48	4299.53	4498.75	2745.99	1975.35	1795.95	2620.71	2483.45	4415.38
258	I6X5K1	Rv2860c	ncbi-geneid:887420	NC_000962.3	K01915	glnA4; glutamine synthetase	Involved in glutamine biosynthesis [catalytic activity: ATP + L-glutamate + NH(3) = ADP + glutamine + orthophosphate].	Probable glutamine synthetase GlnA4 (glutamine synthase) (GS-II)	intermediary metabolism and respiration	Non-Essential	41	8	244.002	3.67667e-05	111.382	121.095	160.632	200.994	264.324	255.642	59.1745	196.297	179.218	36.5145	56.6323	76.8989	95.3714	39.7856	59.8789	35.0028	53.1108	40.8662
259	O07255	Rv0331	ncbi-geneid:886534	NC_000962.3	K17218	dehydrogenase/reductase	Function unknown; probably involved in cellular metabolism.	Possible dehydrogenase/reductase	intermediary metabolism and respiration	Non-Essential	14	7	90.5056	3.69657e-05	5276.68	5123.52	5626.05	5865.42	7050.27	6481.31	5614.67	5764.27	5767.82	3567.64	4030.21	5104.96	3449.84	2660.06	2981.13	2821.55	2699.38	4981.33
260	P9WNZ7	Rv0824c	ncbi-geneid:885444	NC_000962.3	K03921	desA1; acyl-ACP desaturase DesA	Catalyzes the principal conversion of saturated fatty acids to unsaturated fatty acids. Thought to convert stearoyl-ACP to oleoyl-ACP by introduction of a cis double bond between carbons delta-9 and delta-10 of the acyl chain [catalytic activity: stearoyl-[acyl-carrier protein] + AH2 + O2 = oleoyl-[acyl-carrier protein] + a + 2 H2O].	Probable acyl-[acyl-carrier protein] desaturase DesA1 (acyl-[ACP] desaturase) (stearoyl-ACP desaturase) (protein Des)	lipid metabolism	Essential	18	4	126.873	3.75366e-05	116.009	93.1796	70.4535	108.206	63.1061	71.8675	62.155	58.3433	59.5036	277.911	224.258	302.259	147.084	565.32	101.729	156.783	183.503	293.018
261	P9WMN3	Rv1018c	ncbi-geneid:886069	NC_000962.3	K04042	glmU; bifunctional UDP-N-acetylglucosamine pyrophosphorylase/glucosamine-1-phosphate N-acetyltransferase	Peptidoglycan and lipopolysaccharide biosynthesis	Probable UDP-N-acetylglucosamine pyrophosphorylase GlmU	cell wall and cell processes	Essential	30	12	179.33	3.78578e-05	1023.42	1044.24	738.045	1271.7	1198.63	1060.49	808.407	855.174	786.469	576.973	422.685	753.173	618.542	612.149	563.747	557.519	514.399	725.248
262	P9WI05	Rv1808	ncbi-geneid:885590	NC_000962.3	NA	PPE32; PPE family protein PPE32	Function unknown	PPE family protein PPE32	PE/PPE	Growth Advantage	1	1	6.5616	3.81807e-05	60.7574	64.6357	229.05	51.7526	272.545	263.412	22.6065	145.705	167.931	8.40261	32.7771	4.47188	2.32638	14.9093	23.5771	7.74433	25.6599	5.65766
263	P9WPA1	Rv3600c	ncbi-geneid:885572	NC_000962.3	K03525	type III pantothenate kinase	Function unknown	Conserved protein	conserved hypotheticals	Non-Essential	18	5	107.674	3.88127e-05	681.569	566.328	489.297	586.963	489.381	442.304	448.175	440.385	416.626	391.753	252.943	376.901	236.161	309.286	305.729	288.692	345.197	376.756
264	P9WII3	Rv1991c	ncbi-geneid:885634	NC_000962.3	K07171	mazF6; mRNA interferase MazF6	Sequence-specific mRNA cleavage	Toxin MazF6	virulence, detoxification, adaptation	Non-Essential	6	1	35.6741	3.93432e-05	208.228	391.464	299.004	419.643	574.537	535.501	294.166	346.512	371.675	189.708	149.02	303.284	118.544	110.727	80.8205	84.1086	83.2246	173.393
265	P9WGM5	Rv0844c	ncbi-geneid:885603	NC_000962.3	K07684	narL; nitrate/nitrite response transcriptional regulator NarL	Involved in transcriptional mechanism and regulates nitrate/nitrite.	Possible nitrate/nitrite response transcriptional regulatory protein NarL	regulatory proteins	Non-Essential	3	1	17.1886	3.94158e-05	891.887	714.255	641.826	698.725	538.401	481.247	443.957	437.657	416.796	217.856	147.086	335.523	108.597	182.058	301.014	120.879	229.902	408.787
266	P9WJ01	Rv0480c	ncbi-geneid:887163	NC_000962.3	K11206	amidohydrolase	Function unknown; hydrolytic enzyme probably involved in cellular metabolism.	Possible amidohydrolase	intermediary metabolism and respiration	Non-Essential	6	2	33.4106	3.96773e-05	213.093	130.61	146.098	105.18	225.669	207.67	175.126	283.109	232.057	59.9263	68.211	63.5639	97.6239	105.373	49.0108	108.282	56.2737	119.877
267	O06144	Rv1627c	ncbi-geneid:885064	NC_000962.3	NA	nonspecific lipid-transfer protein	Thought to be involved in lipid metabolism.	Probable nonspecific lipid-transfer protein	lipid metabolism	Non-Essential	25	6	174.25	3.98377e-05	194.034	214.748	141.599	132.706	104.239	135.384	121.56	137.626	112.551	463.266	426.99	477.031	342.42	227.68	240.267	598.484	281.539	1244.94
268	P96257	Rv0411c	ncbi-geneid:886393	NC_000962.3	K02030	glnH; glutamine-binding lipoprotein GlnH	Involved in active transport of glutamine across the membrane (import). Interacts with the glutamine-transport system.	Probable glutamine-binding lipoprotein GlnH (GLNBP)	cell wall and cell processes	Non-Essential	6	2	36.5987	4.01464e-05	159.214	197.208	138.276	245.789	218.688	233.626	142.141	137.417	150.32	45.8144	17.1328	33.4919	15.6699	12.342	19.2568	104.251	107.684	65.2557
269	O50433	Rv1177	ncbi-geneid:885869	NC_000962.3	NA	fdxC; ferredoxin FdxC	Ferredoxins are iron-sulfur proteins that transfer electrons in a wide variety of metabolic reactions.	Probable ferredoxin FdxC	intermediary metabolism and respiration	Essential	10	6	85.1424	4.41058e-05	9177.73	10690.9	9107.77	13757.5	10082.6	10212.9	7798.33	7996.41	7933.81	6533.55	4832.24	7104.5	3368.57	3456.31	2259.44	3423.64	3450.32	6448.32
270	P9WN69	Rv0946c	ncbi-geneid:885533	NC_000962.3	K01810	pgi; glucose-6-phosphate isomerase	Involved in glycolysis and in gluconeogenesis [catalytic activity: D-glucose 6-phosphate = D-fructose 6-phosphate].	Probable glucose-6-phosphate isomerase Pgi (GPI) (phosphoglucose isomerase) (phosphohexose isomerase) (phi)	intermediary metabolism and respiration	Growth Defect	50	18	378.618	4.42591e-05	6020.62	5880.04	4487.85	5397.94	7319.42	6954.42	6881.57	7137.56	6902.46	2793.42	1893.31	5346.01	2074.21	1428.61	1457.95	2689.48	2607.58	4691.31
271	P9WQC9	Rv2922A	ncbi-geneid:3205043	NC_000962.3	K01512	acyP; acylphosphatase	Involved in cellular metabolism [catalytic activity: an acylphosphate + H(2)O = a fatty acid anion + orthophosphate].	Probable acylphosphatase AcyP (acylphosphate phosphohydrolase)	intermediary metabolism and respiration	Non-Essential	8	2	49.8955	4.48595e-05	5.5009	8.85902	3.16331	8.80232	0.712129	5.07068	7.5064	5.57541	13.475	41.9315	11.8342	22.5553	46.7874	36.7891	21.5409	57.3377	22.9341	85.2287
272	I6Y9K2	Rv2528c	ncbi-geneid:887150	NC_000962.3	K07448	mrr; restriction system protein	Involved in the acceptance of foreign DNA which is modified. Restricts both adenine- and cytosine-methylated DNA.	Probable restriction system protein Mrr	information pathways	Non-Essential	41	12	293.925	4.51783e-05	417.892	506.108	630.289	554.879	655.261	595.665	364.865	541.822	494.804	230.458	355.482	301.32	287.398	263.333	351.462	311.985	415.082	381.5
273	O50411	Rv3384c	ncbi-geneid:887432	NC_000962.3	K07064	vapC46; ribonuclease VapC46	Unknown	Possible toxin VapC46. Contains PIN domain.	virulence, detoxification, adaptation	Non-Essential	10	3	65.6475	4.52609e-05	300.536	304.281	238.884	258.347	208.503	196.248	270.695	1326.65	1108.33	62.6798	82.1829	19.6343	74.2827	75.2945	95.7288	78.4633	127.11	25.5851
274	O05296	Rv1194c	ncbi-geneid:886040	NC_000962.3	NA	hypothetical protein	Function unknown	Conserved protein	conserved hypotheticals	Non-Essential	36	13	271.542	4.70321e-05	5174.1	5306.19	2073.36	20726.7	3580.89	15801.4	3732.81	3613.38	1631.05	1251.27	1152.26	1453.17	714.632	768.769	610.495	645.419	648.364	1281.23
275	P9WLA5	Rv2557	ncbi-geneid:887865	NC_000962.3	NA	hypothetical protein	Function unknown; thought to be involved in the persistence in the host.	Conserved protein	conserved hypotheticals	Non-Essential	27	9	206.596	4.70608e-05	2225.9	2185.93	2139.85	2439.04	2722.61	2721.95	3139.67	2996.57	2940.84	1081.79	1004.7	2242.93	741.502	865.548	807.015	1105.75	1026.69	2342.19
276	P9WMR9	Rv2579	ncbi-geneid:888599	NC_000962.3	K01563	dhaA; haloalkane dehalogenase	Generates a primary alcohol and halide from 1-haloalkane and H2O [catalytic activity: 1-haloalkane + H2O = a primary alcohol + halide].	Possible haloalkane dehalogenase DhaA (1-chlorohexane halidohydrolase)	intermediary metabolism and respiration	Non-Essential	42	14	315.401	4.71222e-05	1515.04	1270.59	1450.82	2564.3	2637.58	2347.61	2378.14	2253.56	2144.17	1335.9	1116.62	1445.69	1074.3	1072.05	837.447	1125.22	988.035	1145.1
277	P9WK65	Rv2945c	ncbi-geneid:887956	NC_000962.3	NA	lppX; lipoprotein LppX	Unknown	Probable conserved lipoprotein LppX	cell wall and cell processes	Non-Essential	25	12	179.482	4.78286e-05	979.163	991.537	1478.48	1371.96	3138.4	2946.69	2103.74	2667.44	2590.16	305.252	368.489	762.35	769.634	869.03	901.882	293.741	269.003	165.934
278	P9WJD7	Rv3615c	ncbi-geneid:885770	NC_000962.3	NA	espC; ESX-1 secretion-associated protein EspC	Function unknown	ESX-1 secretion-associated protein EspC	cell wall and cell processes	Non-Essential	12	3	83.7527	4.83014e-05	1987.57	2114.97	1649.77	4279.61	4475.97	4205.06	2074.98	2166.85	2156.9	1288.57	905.229	1875.35	940.861	922.289	1035.55	810.061	685.571	1353.59
279	P9WP55	Rv2334	ncbi-geneid:886016	NC_000962.3	K01738	cysK1; O-acetylserine sulfhydrylase	Involved in cysteine biosynthesis [catalytic activity: O3-acetyl-L-serine + H(2)S = L-cysteine + acetate].	Cysteine synthase a CysK1 (O-acetylserine sulfhydrylase A) (O-acetylserine (thiol)-lyase A) (CSASE A)	intermediary metabolism and respiration	Non-Essential	35	13	247.707	4.92336e-05	242.936	223.75	604.44	302.495	660.981	601.177	190.958	566.828	528.129	767.535	1571.21	1506.13	951.609	980.136	779.767	1287.22	1206.76	1282.36
280	P9WJU7	Rv2942	ncbi-geneid:887548	NC_000962.3	K06994	mmpL7; transmembrane transport protein MmpL7	Involved in translocation of phthiocerol dimycocerosate (dim) in the cell wall.	Conserved transmembrane transport protein MmpL7	cell wall and cell processes	Non-Essential	13	1	73.855	4.9572e-05	196.728	177.385	148.379	117.574	84.8472	122.411	70.617	82.8552	71.1323	31.139	49.4809	11.1927	30.2086	42.0974	7.391	21.7323	33.892	55.4636
281	P9WH63	Rv0682	ncbi-geneid:888259	NC_000962.3	K02950	rpsL; 30S ribosomal protein S12	Protein S12 is involved in the translation initiation step.	30S ribosomal protein S12 RpsL	information pathways	Essential	16	9	97.1493	5.11289e-05	2585.08	2373.71	2129.51	1913.64	1581.89	1609.73	1688.26	1791.52	1765.88	5110.27	4298.9	6483.77	3324.76	3423.39	2177.43	3248.35	3153.84	5998.25
282	O53777	Rv0580c	ncbi-geneid:887712	NC_000962.3	NA	hypothetical protein	Function unknown	Conserved protein	conserved hypotheticals	Non-Essential	42	17	261.068	5.29798e-05	3309.85	5352.34	4134.28	5059.49	4716.83	4426.21	4362.95	4285.64	4244.79	3141.35	2136.59	4299.09	2249.27	2125.44	1674.66	2009.85	1830.52	3053.56
283	P9WFJ1	Rv0145	ncbi-geneid:886851	NC_000962.3	NA	S-adenosylmethionine-dependent methyltransferase	Possible methyltransferase	Possible S-adenosylmethionine-dependent methyltransferase	lipid metabolism	Non-Essential	3	1	15.1828	5.29798e-05	251.662	225.1	181.298	249.047	35.2949	189.901	155.86	157.079	22.0526	10.5741	18.9236	41.2438	10.672	23.7813	29.1006	7.00584	15.2935	33.12
284	P9WH65	Rv3459c	ncbi-geneid:887524	NC_000962.3	K02948	rpsK; 30S ribosomal protein S11	S11 plays an essential role for the selection of the correct tRNA in protein biosynthesis. It is located on the large lobe of the small subunit.	30S ribosomal protein S11 RpsK	information pathways	Uncertain	25	7	171.19	5.39143e-05	3015.33	3101.6	2377.48	2204.04	1927.42	1898.28	2279.13	2335.67	2164.5	5808.38	4047	8517.96	3646.63	3801.29	3115.77	4505.82	4363.99	8419.25
285	P96409	Rv0227c	ncbi-geneid:886710	NC_000962.3	NA	membrane protein	Unknown	Probable conserved membrane protein	cell wall and cell processes	Essential	24	9	150.402	5.52732e-05	957.594	1014.79	784.018	864.661	781.633	722.741	715.999	692.556	706.122	481.673	110.094	276.735	97.0332	282.038	313.319	314.282	297.067	561.252
286	I6Y946	Rv0925c	ncbi-geneid:885570	NC_000962.3	NA	hypothetical protein	Function unknown	Conserved protein	conserved hypotheticals	Non-Essential	30	16	230.585	5.77507e-05	4386.3	4296.41	4304.13	4815.98	4639.91	3516.95	3125.84	2815.99	3595.99	2419.06	1761.62	3031.09	1021.47	1152.94	931.246	1429.08	1310.91	2897.59
287	P9WJC5	Rv3876	ncbi-geneid:886206	NC_000962.3	NA	espI; ESX-1 secretion-associated protein EspI	Function unknown	ESX-1 secretion-associated protein EspI. Conserved proline and alanine rich protein.	cell wall and cell processes	Non-Essential	30	11	175.824	5.80224e-05	1603.45	1682.66	1701.15	1307.06	1435.51	1427.98	1105.65	1481.65	1441.14	2709.84	2645.15	4056.73	2067.15	2031.42	1808.19	2298.07	2185.91	3643.3
288	P9WJF1	Rv3790	ncbi-geneid:886125	NC_000962.3	K16653	dprE1; decaprenylphosphoryl-beta-D-ribose oxidase	Together with DPRE2|Rv3791, catalyzes epimerization of decaprenylphosphoryl ribose (DPR) to decaprenylphosphoryl arabinose (DPA) in arabinan synthesis	Decaprenylphosphoryl-beta-D-ribose 2'-oxidase	lipid metabolism	Essential	57	14	344.324	5.97869e-05	389.01	467.911	289.247	276.762	372.297	327.866	438.117	539.369	466.865	133.263	304.879	181.039	225.348	229.199	276.396	215.97	206.547	186.742
289	P9WG33	Rv1448c	ncbi-geneid:886606	NC_000962.3	K00616	tal; transaldolase	Transaldolase is important for the balance of metabolites in the pentose-phosphate pathway [catalytic activity: sedoheptulose 7-phosphate + D-glyceraldehyde 3-phosphate = D-erythrose 4-phosphate + D-fructose 6-phosphate]	Probable transaldolase Tal	intermediary metabolism and respiration	Non-Essential	68	33	531.44	6.29892e-05	6741.59	6129.41	7083.99	8713.38	7270.82	6988.46	5611.85	5820.98	5652.97	14115.7	11221.4	25992.4	11775.7	11611.9	8432.51	11051.3	10931.8	21804.5
290	P9WQE9	Rv3825c	ncbi-geneid:886148	NC_000962.3	K12431	pks2; phthioceranic/hydroxyphthioceranic acid synthase	Function unknown; supposedly involved in lipid metabolism.	Polyketide synthase Pks2	lipid metabolism	Non-Essential	109	35	714.297	6.30144e-05	925.533	1125.7	1067.95	1189.18	865.922	890.659	704.874	730.76	722.139	2280.63	1520.74	3277.2	1882.97	1707.69	970.437	1596.5	1662.76	2577.69
291	P9WFH5	Rv3767c	ncbi-geneid:886101	NC_000962.3	NA	S-adenosylmethionine-dependent methyltransferase	Possible methyltransferase	Possible S-adenosylmethionine-dependent methyltransferase	lipid metabolism	Non-Essential	35	10	245.573	6.43225e-05	433.291	609.534	569.283	568.521	705.541	707.958	458.795	634.315	631.611	735.802	1538.99	1092.6	938.805	889.244	970.226	993.029	1030.62	721.922
292	P9WK87	Rv1399c	ncbi-geneid:886731	NC_000962.3	NA	nlhH; carboxylesterase NlhH	Function unknown, but supposedly involved in lipid metabolism	Probable non lipolytic carboxylesterase NlhH	intermediary metabolism and respiration	Non-Essential	16	6	105.728	6.46856e-05	304.756	277.706	349.432	284.917	384.263	370.146	373.186	347.226	374.797	783.896	596.984	1490.58	542.289	401.125	830.508	683.003	583.631	1297.31
293	P9WKI9	Rv2701c	ncbi-geneid:887210	NC_000962.3	K01092	suhB; inositol-1-monophosphatase SuhB	Involved in inositol phosphate metabolism. It is responsible for the provision of inositol required for synthesis of phosphatidylinositol and polyphosphoinositides. Key enzyme of the phosphatidyl inositol signaling pathway. [catalytic activity: myo-inositol 1-phosphate + H(2)O = myo-inositol + phosphate]	Inositol-1-monophosphatase SuhB	intermediary metabolism and respiration	Non-Essential	29	10	212.474	6.47888e-05	206.634	256.547	199.394	311.554	270.917	280.901	190.011	202.958	182.508	605.743	474.075	639.39	371.852	381.107	288.135	345.09	351.683	656.265
294	P9WIR3	Rv0577	ncbi-geneid:887732	NC_000962.3	K06996	TB27.3; hypothetical protein	Function unknown. Involved in ability to absorb neutral red stain.	Conserved protein TB27.3	conserved hypotheticals	Non-Essential	30	11	184.182	6.75459e-05	1136.16	1357.99	1190.45	1531.7	1162.53	1059.44	1177.45	1172.01	1155.56	851.299	717.63	871.859	429.958	436.26	302.652	529.039	518.884	971.185
295	P9WMN9	Rv0524	ncbi-geneid:887349	NC_000962.3	K01845	hemL; glutamate-1-semialdehyde 2,1-aminomutase	Involved in porphyrin biosynthesis by the C5 pathway (at the second step) [catalytic activity: (S)-4-amino-5-oxopentanoate = 5-aminolevulinate].	Probable glutamate-1-semialdehyde 2,1-aminomutase HemL (GSA) (glutamate-1-semialdehyde aminotransferase) (GSA-at)	intermediary metabolism and respiration	Essential	54	19	458.507	6.79779e-05	1342.86	1814.95	1087.44	1228.4	686.56	683.892	875.448	760.795	783.551	5293.61	3130.92	4315.33	2235.79	855.574	3188.61	3216.21	3120.76	3875.69
296	P9WHB3	Rv2441c	ncbi-geneid:885919	NC_000962.3	K02899	rpmA; 50S ribosomal protein L27	Involved in translation mechanisms.	50S ribosomal protein L27 RpmA	information pathways	Growth Defect	21	6	156.195	6.95531e-05	1779.58	1696.55	1399.87	1374.68	817.798	1007.58	897.493	912.766	904.127	4468.94	3231.4	4652.33	2461.1	2644.53	1546.36	1982.02	1860.55	3640.45
297	P9WN65	Rv3464	ncbi-geneid:887332	NC_000962.3	K01710	rmlB; dTDP-glucose 4,6-dehydratase	Involved in dTDP-L-rhamnose biosynthesis [catalytic activity: dTDP-glucose = dTDP-4-dehydro-6-deoxy-D-glucose + H(2)O].	dTDP-glucose 4,6-dehydratase RmlB	intermediary metabolism and respiration	Essential	10	4	62.4583	6.95867e-05	160.381	234.004	201.351	180.568	109.035	131.569	124.434	122.098	125.923	447.996	396.787	541.525	248.708	269.43	171.122	308.646	298.256	465.633
298	P9WQI5	Rv2564	ncbi-geneid:887898	NC_000962.3	K02003	glnQ; glutamine ABC transporter ATP-binding protein	Thought to be involved in active transport of glutamine across the membrane (import). Responsible for the translocation of the substrate across the membrane.	Probable glutamine-transport ATP-binding protein ABC transporter GlnQ	cell wall and cell processes	Non-Essential	29	10	224.742	6.99821e-05	2739.22	2852.26	2192.24	2617.73	1806.06	1942.34	1522.11	1537.2	1589.19	1272.26	935.684	1737.89	813.202	758.901	734.201	605.986	589.364	1325.28
299	P9WQK3	Rv2477c	ncbi-geneid:887757	NC_000962.3	NA	macrolide ABC transporter ATP-binding protein	Thought to be involved in active transport of macrolide across the membrane (export): macrolide antibiotics resistance by an export mechanism. Responsible for energy coupling to the transport system.	Probable macrolide-transport ATP-binding protein ABC transporter	cell wall and cell processes	Essential	88	37	559.551	7.073e-05	3430.59	3836.58	3509.53	3836.99	4988.61	4534.94	3870.83	3977.28	3877.81	5342.71	4820.85	10461.4	6873.63	6619.48	5143.85	6064.57	6243.6	9150.42
300	O50443	Rv1187	ncbi-geneid:886058	NC_000962.3	K00294	rocA; pyrroline-5-carboxylate dehydrogenase RocA	Involved in the arginase pathway [catalytic activity: 1-pyrroline-5-carboxylate + NAD(+) + H(2)O = L-glutamate + NADH]	Probable pyrroline-5-carboxylate dehydrogenase RocA	intermediary metabolism and respiration	Non-Essential	49	11	329.173	7.08899e-05	8131.56	11639.7	10426.9	11235.1	8938.95	8134.94	8746.87	8333.79	8376.3	5757.92	5009.54	7479.8	3727.43	3695.39	2373.74	3980.01	4058.79	7602.06
301	P9WQ69	Rv1464	ncbi-geneid:886565	NC_000962.3	K11717	csd; cysteine desulfurase	Catalyzes the removal of elemental sulfur and selenium atoms from L-cysteine, L-cystine, L-selenocysteine, and L-selenocystine to produce L-alanine	Probable cysteine desulfurase Csd	intermediary metabolism and respiration	Essential	37	14	231.37	7.09941e-05	299.344	312.757	558.28	201.512	523.938	544.789	439.947	670.052	678.063	810.166	1136.28	1644.42	742.861	762.848	1050.29	1232.6	1220.47	1827.62
302	P9WK95	Rv2987c	ncbi-geneid:888225	NC_000962.3	K01704	leuD; 3-isopropylmalate dehydratase small subunit	Involved in leucine biosynthesis (at the second step) [catalytic activity: 3-isopropylmalate = 2-isopropylmaleate + H(2)O (also catalyses 2-isopropylmaleate + H(2)O = 3-hydroxy-4-methyl-3-carboxypentanone)].	Probable 3-isopropylmalate dehydratase (small subunit) LeuD (isopropylmalate isomerase) (alpha-IPM isomerase) (IPMI)	intermediary metabolism and respiration	Growth Defect	16	8	108.473	7.28438e-05	328.326	346.543	560.255	283.01	412.8	456.133	291.093	458.169	409.342	581.816	762.529	1105.99	509.361	629.141	610.92	655.082	632.291	933.942
303	P9WGH7	Rv0445c	ncbi-geneid:886334	NC_000962.3	K03088	sigK; ECF RNA polymerase sigma factor SigK	Involved in transcription mechanism. The sigma factor is an initiation factor that promotes attachment of the RNA polymerase to specific initiation sites and then is released.	Alternative RNA polymerase sigma factor SigK	information pathways	Non-Essential	24	9	140.73	7.28438e-05	702.127	814.581	532.189	709.738	514.007	708.265	478.659	656.025	462.002	470.484	290.837	508.068	211.607	201.614	298.342	318.358	328.044	345.146
304	I6Y1P2	Rv2778c	ncbi-geneid:887751	NC_000962.3	NA	hypothetical protein	Function unknown	Conserved protein	conserved hypotheticals	Non-Essential	18	4	108.643	7.39995e-05	2878.6	4762.77	3879.44	3984.45	3015	2893.82	2804.21	2775.18	2763.05	1969.09	2029.42	1734.69	1466.4	1897.69	1617.37	1632.87	1560.41	3330.74
305	P9WGU9	Rv1235	ncbi-geneid:887145	NC_000962.3	K02027	lpqY; trehalose ABC transporter substrate-binding lipoprotein LpqY	Thought to be involved in active transport of sugar across the membrane (import).	Probable sugar-binding lipoprotein LpqY	cell wall and cell processes	Non-Essential	6	4	34.0588	7.39995e-05	77.4011	97.8762	62.2857	122.873	244.564	167.849	99.4377	121.288	174.596	29.6129	37.8946	63.9385	35.6235	53.3329	15.0811	6.43039	9.71952	32.3477
306	I6YBZ8	Rv3389c	ncbi-geneid:887923	NC_000962.3	NA	htdY; 3-hydroxyacyl-thioester dehydratase HtdY	Involved in fatty acid synthesis type II (fas-II)	Probable 3-hydroxyacyl-thioester dehydratase HtdY	intermediary metabolism and respiration	Non-Essential	43	18	357.231	7.45265e-05	1931.12	2696.74	1928.07	3260.24	4299.8	3977.94	6907.94	7092.7	6792.62	1372.9	666.339	1705.54	883.426	1710.89	1471.25	517.739	447.968	1679.94
307	P9WMP3	Rv0510	ncbi-geneid:887306	NC_000962.3	K01749	hemC; porphobilinogen deaminase	Involved in porphyrin biosynthesis by the C5 pathway (at the fourth step). Tetrapolymerization of the monopyrrole PBG into the hydroxymethylbilane preuroporphyrinogen in several discrete steps [catalytic activity: 4 porphobilinogen + H2O = hydroxymethylbilane + 4 NH3].	Probable porphobilinogen deaminase HemC (PBG) (hydroxymethylbilane synthase) (HMBS) (pre-uroporphyrinogen synthase)	intermediary metabolism and respiration	Essential	29	14	199.253	7.75225e-05	62.297	61.0121	165.677	50.1833	163.966	171.274	28.7949	123.314	122.794	402.394	562.074	221.508	378.972	468.482	227.601	366.944	406.902	171.258
308	O86315	Rv1232c	ncbi-geneid:886014	NC_000962.3	NA	hypothetical protein	Function unknown	Conserved protein	conserved hypotheticals	Non-Essential	24	7	153.041	8.03853e-05	2017.24	2056.57	1872.42	1406.11	1105.09	1108.41	1047.64	948.036	993.818	3479.69	2933.1	4357.25	2487.75	2568.22	1893.36	2290.37	2196.79	4210.93
309	P9WGB5	Rv0391	ncbi-geneid:886431	NC_000962.3	K10764	metZ; O-succinylhomoserine sulfhydrylase	Involved in methionine biosynthesis. Converts O-succinylhomoserine into homocysteine.	Probable O-succinylhomoserine sulfhydrylase MetZ (OSH sulfhydrylase)	intermediary metabolism and respiration	Non-Essential	45	13	294.075	8.03853e-05	6277.26	6318.15	5070.08	6607.52	4545.67	4752.18	4000.46	4248.47	4118.95	3625.82	2381.84	4133.8	1795.61	1930.9	1452.66	1624.77	1906.8	3707.11
310	P9WJB7	Rv3849	ncbi-geneid:886184	NC_000962.3	NA	espR; ESX-1 transcriptional regulator EspR	Involved in transcriptional mechanism. Regulates transcription of genes required for ESX-1 system.	ESX-1 transcriptional regulatory protein EspR	regulatory proteins	Non-Essential	27	6	177.989	8.03853e-05	704.475	789.058	1561.58	538.956	1263.6	1129.07	511.911	1009.72	986.839	1754.68	3038.8	3115.52	2092.02	1445.56	2610.77	1186.88	2231.9	2647.42
311	P9WNG5	Rv2243	ncbi-geneid:888769	NC_000962.3	K00645	fabD; malonyl CoA-acyl carrier protein transacylase	Catalyzes malonyl-CoA-ACP transacylase (MCAT) activity using holo-ACPM as substrate for transacylation [catalytic activity: malonyl-CoA + [acyl-carrier protein] = CoA + malonyl-[acyl-carrier protein]].	Malonyl CoA-acyl carrier protein transacylase FabD (malonyl CoA:ACPM acyltransferase) (MCT)	lipid metabolism	Essential	18	8	132.523	8.10395e-05	578.408	511.241	428.659	657.251	679.167	694.204	706.86	680.205	585.55	948.711	581.465	2292.81	1303.94	1440.3	1230.75	1198.3	1261.8	1824.29
312	I6YF40	Rv3075c	ncbi-geneid:887178	NC_000962.3	K01644	hypothetical protein	Function unknown	Conserved protein	conserved hypotheticals	Non-Essential	43	20	355.22	8.4234e-05	1441.76	1400.76	1112.05	2025.43	2599.72	2501.23	1496.67	1669.06	1638.26	4216.89	2912.72	4643.99	2483.69	3988.52	2186.39	4291.42	4152.27	7526.18
313	P9WHU7	Rv0500	ncbi-geneid:887256	NC_000962.3	K00286	proC; pyrroline-5-carboxylate reductase	Involved at the terminal (third) step in proline biosynthesis [catalytic activity: L-proline + NAD(P)+ = 1-pyrroline-5-carboxylate + NAD(P)H].	Probable pyrroline-5-carboxylate reductase ProC (P5CR) (P5C reductase)	intermediary metabolism and respiration	Essential	29	14	215.817	8.43283e-05	3791.99	3816.14	4571.51	4449.42	3863.61	4255.39	3818.1	3639.55	3312.51	1947.27	2565.45	3800.42	2118.4	1854.1	1607.99	1740.01	1594.52	3471.08
314	P9WPY1	Rv2540c	ncbi-geneid:887379	NC_000962.3	K01736	aroF; chorismate synthase	Involved at the seventh step in the biosynthesis of chorismate within the biosynthesis of aromatic amino acids (the shikimate pathway) [catalytic activity: 5-O-(1-carboxyvinyl)-3-phosphoshikimate = chorismate + orthophosphate].	Probable chorismate synthase AroF (5-enolpyruvylshikimate-3-phosphate phospholyase)	intermediary metabolism and respiration	Essential	28	8	170.882	8.5643e-05	528.916	440.35	270.875	399.886	333.396	409.819	332.062	394.274	285.119	614.917	614.499	1031.26	515.575	562.16	677.046	461.923	651.297	774.711
315	P9WGH1	Rv2069	ncbi-geneid:888723	NC_000962.3	K03088	sigC; ECF RNA polymerase sigma factor SigC	Involved in promoter recognition, transcription initiation.	RNA polymerase sigma factor, ECF subfamily, SigC	information pathways	Non-Essential	5	1	26.2761	8.72324e-05	38.2517	17.562	5.06121	0	0	0.172121	1.58303	17.0044	10.9176	80.3455	34.6523	76.7607	100.399	64.7079	58.8268	91.0171	107.13	138.983
316	P9WIJ1	Rv2607	ncbi-geneid:888155	NC_000962.3	K00275	pdxH; pyridoxine/pyridoxamine 5'-phosphate oxidase	Involved in biosynthesis of pyridoxine (vitamin B6) and pyridoxal phosphate. Oxidize PNP and PMP into pyridoxal 5'-phosphate (PLP)[catalytic activity: pyridoxamine 5'-phosphate + H(2)O + O(2) = pyridoxal 5'-phosphate + NH(3) + H(2)O(2)].	Probable pyridoxamine 5'-phosphate oxidase PdxH (PNP/PMP oxidase) (pyridoxinephosphate oxidase) (PNPOX) (pyridoxine 5'-phosphate oxidase)	intermediary metabolism and respiration	Non-Essential	40	14	286.893	8.79827e-05	1402.51	785.56	713.889	1395.12	1769.75	1708.8	1315.45	1319.2	1147.33	818.759	440.101	943.789	448.704	562.155	570.253	400.67	508.618	775.349
317	P72043	Rv3777	ncbi-geneid:886110	NC_000962.3	NA	oxidoreductase	Function unknown; probably involved in cellular metabolism.	Probable oxidoreductase	intermediary metabolism and respiration	Non-Essential	24	8	145.426	8.90033e-05	466.686	618.711	449.005	722.09	1035.65	919.766	882.085	936.536	902.453	230.251	277.189	605.948	387.423	368.092	355.397	319.878	314.521	479.309
318	P9WIS5	Rv1248c	ncbi-geneid:887084	NC_000962.3	K01616	multifunctional 2-oxoglutarate dehydrogenase E1 component/2-oxoglutarate dehydrogenase dihydrolipoyllysine-residue succinyltransferase	Involved in cellular metabolism. Has alpha-ketoglutarate dehydrogenase (KDH) [catalytic activity: 2-oxoglutarate + lipoamide = S-succinyldihydrolipoamide + CO2], alpha-ketoglutarate decarboxylase (KGD) [catalytic activity: 2-oxoglutarate = succinate semialdehyde + CO2], and 2-hydroxy-3-oxoadipate (HOA) synthase [catalytic activity: 2-oxoglutarate + glyoxylate + H+ = 2-hydroxy-3-oxoadipate + CO2] …	Multifunctional alpha-ketoglutarate metabolic enzyme	intermediary metabolism and respiration	Non-Essential	163	57	1189.67	9.13517e-05	3019.04	5025.21	3918.65	5661.43	4149.65	3977.32	3000.07	2968.14	2982.31	11609.4	8317.95	13944.2	6623.63	7162.85	4785.55	5925.33	6119.76	11916.7
319	O05572	Rv0989c	ncbi-geneid:885355	NC_000962.3	K00805	grcC2; polyprenyl-diphosphate synthase GrcC	Possible supplier of polyprenyl diphosphate.	Probable polyprenyl-diphosphate synthase GrcC2 (polyprenyl pyrophosphate synthetase)	intermediary metabolism and respiration	Non-Essential	4	1	21.3313	9.32637e-05	1279.81	2634.91	2171.46	2926.03	2203.24	2085.38	1899.84	1939.8	1915.4	1276.95	978.107	1354.32	636.911	500.837	266.878	731.538	737.81	1264.18
320	P9WH81	Rv0719	ncbi-geneid:888433	NC_000962.3	K02933	rplF; 50S ribosomal protein L6	This protein binds directly to 23S ribosomal RNA and is located at the aminoacyl-tRNA binding site of the peptidyltransferase center.	50S ribosomal protein L6 RplF	information pathways	Essential	11	5	75.2675	9.49649e-05	726.255	506.512	774.341	644.279	567.351	581.864	562.487	680.322	606.516	938.974	1355.39	2139.72	1124.95	1059.09	660.982	1123.02	1119.99	2003.39
321	P9WMS5	Rv3376	ncbi-geneid:888066	NC_000962.3	K07025	phosphatase	Function unknown	Conserved hypothetical protein	conserved hypotheticals	Non-Essential	14	3	98.1817	9.72533e-05	892.412	1009.28	605.395	468.695	279.381	263.261	508.802	454.312	448.163	1421.39	971.264	1619.3	741.459	989.06	1096.17	1688.14	1664.11	1855.82
322	O69652	Rv3684	ncbi-geneid:885598	NC_000962.3	K01738	lyase	Function unknown; probably involved in cellular metabolism.	Probable lyase	intermediary metabolism and respiration	Non-Essential	14	5	95.9093	9.72533e-05	490.624	498.353	377.358	231.682	151.372	139.677	231.484	199.634	138.226	1439.99	683.968	349.458	595.323	777.568	822.559	762.606	720.887	622.045
323	P9WJM9	Rv2130c	ncbi-geneid:887492	NC_000962.3	K15526	mshC; cysteine:1D-myo-inosityl 2-amino-2-deoxy--D-glucopyranoside ligase	Involved in the third step of mycothiol biosynthesis	Cysteine:1D-myo-inosityl 2-amino-2-deoxy--D-glucopyranoside ligase MshC	intermediary metabolism and respiration	Growth Defect	17	4	98.2762	9.836e-05	1983.21	949.239	1511.64	971.021	1443.05	1469.46	1107.48	1150.73	1142.92	453.94	412.204	1011.3	510.989	447.961	344.519	639.384	643.2	1110.34
324	O53158	Rv1467c	ncbi-geneid:886562	NC_000962.3	NA	fadE15; acyl-CoA dehydrogenase	Function unknown, but involvement in lipid degradation.	Probable acyl-CoA dehydrogenase FadE15	lipid metabolism	Non-Essential	67	23	475.147	9.91289e-05	1562.7	1717.15	1188.52	1481.82	1359.7	934.501	1043.56	1067.91	1322.89	641.512	648.899	397.279	388.377	1027.14	671.149	727.46	803.855	900.724
325	P9WIC9	Rv0489	ncbi-geneid:887183	NC_000962.3	K01834	gpm1; 2,3-bisphosphoglycerate-dependent phosphoglycerate mutase	Involved in glycolysis [catalytic activity: 1,3-diphosphoglycerate + 3-phosphoglycerate = 2,3-diphosphoglycerate + 3-phosphoglycerate].	Probable phosphoglycerate mutase 1 Gpm1 (phosphoglyceromutase) (PGAM) (BPG-dependent PGAM)	intermediary metabolism and respiration	Non-Essential	53	25	398.387	0.00010073	2268.97	3518.21	2404.21	3840.36	2961.89	2700.48	2372.29	2564.9	2352.2	2300.21	1555.8	2078.86	1149.99	1389.4	965.556	1344.45	1409.6	2033.71
326	P9WL31	Rv2895c	ncbi-geneid:888180	NC_000962.3	NA	viuB; mycobactin utilization protein ViuB	Thought to be involved in intracellular removal of iron from iron-mycobactin complex. Mycobactin is an iron-chelating compound involved in the transport of iron from the bacterial environment into the cell cytoplasm.	Possible mycobactin utilization protein ViuB	intermediary metabolism and respiration	Non-Essential	25	10	204.477	0.000101766	600.998	885.03	702.032	726.042	686.217	679.468	686.295	891.319	868.386	1313.96	718.135	1325.75	1385.01	1058.63	949.383	1320.06	1149.23	1206.41
327	P9WN39	Rv2220	ncbi-geneid:888383	NC_000962.3	K01915	glnA1; glutamine synthetase	Involved in glutamine biosynthesis [catalytic activity: ATP + L-glutamate + NH(3) = ADP + glutamine + orthophosphate].	Glutamine synthetase GlnA1 (glutamine synthase) (GS-I)	intermediary metabolism and respiration	Essential	95	37	743.374	0.000101766	15884.6	16193.1	14689.7	13281.6	10910.6	10709.8	9452.59	10756	11165.6	7479.51	6353.66	9519.6	3913.29	3869.97	3466.25	5913.25	5652.18	10396.8
328	P9WGU1	Rv0934	ncbi-geneid:885724	NC_000962.3	K02040	pstS1; phosphate ABC transporter substrate-binding lipoprotein PstS	Involved in active transport of inorganic phosphate across the membrane (import). This is one of the proteins required for binding-protein-mediated phosphate transport.	Periplasmic phosphate-binding lipoprotein PstS1 (PBP-1) (PstS1)	cell wall and cell processes	Non-Essential	33	15	226.177	0.000101766	5221.77	6257.7	4884.37	5722.45	4446.28	4127.24	3614.8	3429.47	3519.12	2757.46	2316.54	4221.87	1524.46	1481.58	1365.88	1692.64	1472.94	3169.65
329	P9WK35	Rv1412	ncbi-geneid:886690	NC_000962.3	K00793	ribC; riboflavin synthase	Involved in riboflavin synthesis. Riboflavin synthase is a bifunctional enzyme complex catalyzing the formation of riboflavin from 5-amino-6-(1'-D)- ribityl-amino-2,4(1H,3H)-pyrimidinedione and L-3,4-dihydrohy-2- butanone-4-phosphate via 6,7-dimethyl-8-lumazine. The alpha subunit catalyzes the dismutation of 6,7-dimethyl-8-lumazine to riboflavin and 5-amino-6-(1'-D)-ribityl-amino-2,4(1H,3H)- pyri…	Probable riboflavin synthase alpha chain RibC (RibE)	intermediary metabolism and respiration	Non-Essential	21	8	130.959	0.000102142	592.567	1120.34	1070.39	924.322	858.96	799.913	568.171	658.744	735.385	459.959	475.233	360.775	374.647	403.083	146.119	324.647	381.17	569.647
330	P9WFM1	Rv2230c	ncbi-geneid:888231	NC_000962.3	NA	GTP cyclohydrolase	Unknown	Conserved protein	conserved hypotheticals	Non-Essential	30	9	195.074	0.000104957	864.484	904.771	652.446	784.629	523.993	514.316	560.403	540.136	493.026	615.973	422.613	165.521	267.195	274.388	217.568	311.074	297.126	165.736
331	P9WPY7	Rv1659	ncbi-geneid:885365	NC_000962.3	K01755	argH; argininosuccinate lyase	Arginine biosynthesis (last step) [catalytic activity: N-(L-arginino)succinate = fumarate + L- arginine]	Probable argininosuccinate lyase ArgH	intermediary metabolism and respiration	Essential	43	16	289.702	0.000104957	2555.93	2637.66	1769.05	1887.55	1329.86	1236.3	1326.55	1281.29	1396.71	1254.42	572.047	1065.53	391.283	654.536	691.495	587.304	599.13	1154.5
332	O05838	Rv2360c	ncbi-geneid:888952	NC_000962.3	NA	hypothetical protein	Unknown	Unknown protein	conserved hypotheticals	Non-Essential	4	1	22.4792	0.000107963	385.506	399.322	282.017	442.563	695.746	641.198	434.98	466.302	487.995	96.1875	77.113	503.526	32.6737	28.5386	84.6691	137.412	217.052	36.8678
333	P9WIC3	Rv3838c	ncbi-geneid:886170	NC_000962.3	K04518	pheA; prephenate dehydratase	Involved in L-phenylalanine biosynthesis [catalytic activity: prephenate = phenylpyruvate + H(2)O + CO(2)].	Prephenate dehydratase PheA	intermediary metabolism and respiration	Essential	48	19	368.938	0.000108487	1719.54	1652.14	1246.02	2028.82	2075.95	2374.85	2012.7	1927.07	1723.63	1002.97	713.803	1930.56	821.392	832.179	859.805	859.531	890.852	1455.81
334	P9WFV7	Rv2357c	ncbi-geneid:888962	NC_000962.3	K01880	glyS; glycine--tRNA ligase	Involved in translation mechanisms [catalytic activity: ATP + L-glycine + tRNA(GLY) = AMP + pyrophosphate + L-glycyl-tRNA(GLY)].	Probable glycyl-tRNA synthetase GlyS (glycine--tRNA ligase) (GLYRS)	information pathways	Essential	70	26	462.043	0.000110003	1567.74	1226.22	1114.35	1759.89	1656.68	1631.23	1027.33	1103.98	1024.92	3060.45	2182.37	5303.55	2800.24	2880.38	2059.73	1849.66	1800.46	4321.07
335	Q79FN7	Rv1479	ncbi-geneid:886537	NC_000962.3	K03924	moxR1; transcriptional regulator MoxR1	Involved in transcriptional mechanism	Probable transcriptional regulatory protein MoxR1	regulatory proteins	Essential	64	22	452.657	0.00011066	1555.33	1794.68	1551.22	2316.77	1970.97	1902.25	1466.21	1483.18	1388.25	3220.15	3449.35	5649.39	2487.81	2465.82	2085.87	3152.08	3009.33	6045.92
336	O53154	Rv1463	ncbi-geneid:886571	NC_000962.3	K09013	ABC transporter ATP-binding protein	Thought to be involved in active transport across the membrane. Responsible for energy coupling to the transport system.	Probable conserved ATP-binding protein ABC transporter	cell wall and cell processes	Essential	25	8	211.029	0.000113244	187.036	340.197	220.269	188.327	86.3709	144.25	129.848	139.478	95.5493	401.081	343.578	656.209	346.569	362.881	328.339	351.342	222.22	614.846
337	P9WHE9	Rv1416	ncbi-geneid:886681	NC_000962.3	K00794	ribH; 6,7-dimethyl-8-ribityllumazine synthase	Riboflavin synthase is a bifunctional enzyme complex involved in riboflavin synthesis. Riboflavin synthase catalyzes the formation of riboflavin from 5-amino-6-(1'-D)- ribityl-amino-2,4(1H,3H)-pyrimidinedione and L-3,4-dihydrohy-2- butanone-4-phosphate via 6,7-dimethyl-8-lumazine. The beta subunit catalyzes the condensation of 5-amino-6-(1'-D)-ribityl- amino-2,4(1H,3H)-pyrimidinedione with L-3,4-…	Probable riboflavin synthase beta chain RibH (6,7-dimethyl-8-ribityllumazine synthase) (DMRL synthase) (lumazine synthase)	intermediary metabolism and respiration	Essential	10	3	66.1055	0.000113289	83.3167	57.1701	71.9436	124.904	111.601	124.434	73.0545	71.8564	162.728	61.3988	52.6442	53.3101	41.7973	43.8425	45.1719	23.479	31.3583	51.066
338	P9WML3	Rv0759c	ncbi-geneid:888776	NC_000962.3	NA	hypothetical protein	Function unknown	Conserved hypothetical protein	conserved hypotheticals	Non-Essential	23	9	161.714	0.000113606	1903.65	1868.83	1479.34	2722.26	2460.55	2405.45	1857.95	1899.54	1842.94	1164.86	838.437	2114.85	870.354	982.5	699.144	803.422	751.383	1536.16
339	P9WI93	Rv1159A	ncbi-geneid:3205109	NC_000962.3	K01724	4a-hydroxytetrahydrobiopterin dehydratase	Unknown	Unknown protein	conserved hypotheticals	Non-Essential	7	2	46.1636	0.000113606	0	5.04306	8.39691	0.810419	37.5957	44.9649	0.0013432	17.3374	9.55674	227.795	384.44	348.999	94.0664	189.363	201.498	17.8717	224.833	64.0388
340	P71552	Rv0958	ncbi-geneid:885405	NC_000962.3	K03405	magnesium chelatase	Chelation, introducing a magnesium ion into specific substrate.	Possible magnesium chelatase	intermediary metabolism and respiration	Non-Essential	4	1	21.8037	0.000113606	156.6	152.247	595.496	67.929	314.191	367.869	57.4491	344.704	308.794	509.11	978.41	1113.25	1310.87	980.595	1128.85	716.567	561.844	850.244
341	P9WF11	Rv3433c	ncbi-geneid:887571	NC_000962.3	K23997	bifunctional ADP-dependent (S)-NAD(P)H-hydrate dehydratase/NAD(P)H-hydrate epimerase	Function unknown	Conserved protein	conserved hypotheticals	Growth Advantage	29	16	210.137	0.000114	1407.21	1410.96	1221.26	1731.05	1466.83	1481.74	1000.2	1178.39	1253.2	924.762	441.548	722.468	220.732	750.944	404.992	658.71	689.932	933.389
342	P9WG45	Rv0005	ncbi-geneid:887081	NC_000962.3	K02470	gyrB; DNA gyrase subunit B	DNA gyrase negatively supercoils closed circular double-stranded DNA in an ATP-dependent manner and also catalyzes the interconversion of other topological isomers of double-stranded DNA rings, including catenanes and knotted rings [catalytic activity: ATP-dependent breakage, passage and rejoining of double-stranded DNA].	DNA gyrase (subunit B) GyrB (DNA topoisomerase (ATP-hydrolysing)) (DNA topoisomerase II) (type II DNA topoisomerase)	information pathways	Essential	95	34	649.596	0.000114	1466.04	1698.64	1559.77	2453.37	2452.57	2441.26	1606.61	1715.3	1710.01	3570.04	2949.58	6093.29	3336.89	3470.77	2530.21	2635.82	2628.06	4823.34
343	P9WHP1	Rv0408	ncbi-geneid:886401	NC_000962.3	K13788	pta; phosphate acetyltransferase	Involved at the last step (of two) in the conversion of acetate to acetyl-CoA [catalytic activity: acetyl-CoA + phosphate = CoA + acetyl phosphate].	Probable phosphate acetyltransferase Pta (phosphotransacetylase)	intermediary metabolism and respiration	Non-Essential	66	23	443.33	0.000114	520.362	526.99	844.354	756.003	589.575	586.112	504.605	568.753	725.513	672.086	1050.05	1074.3	716.925	923.473	1094.56	1208.67	1146.63	1265.16
344	P9WJ33	Rv1113	ncbi-geneid:885450	NC_000962.3	NA	vapB32; antitoxin VapB32	Unknown	Possible antitoxin VapB32	virulence, detoxification, adaptation	Non-Essential	7	2	43.5691	0.000114942	77.8357	69.4777	28.9587	101.451	1.69415	66.3519	24.3508	22.2656	4.26678	391.597	309.162	551.215	261.972	292.585	207.969	179.464	152.837	315.897
345	P9WM59	Rv1109c	ncbi-geneid:885828	NC_000962.3	NA	hypothetical protein	Function unknown	Conserved protein	conserved hypotheticals	Non-Essential	27	13	231.454	0.000115355	1825.64	1430.84	1705.29	1489.19	1550.49	1506.04	1411.47	1341.48	1329.49	2415.06	2111.47	2851.3	2108.07	2274.34	2000.88	1643.94	1679.68	2026.83
346	P9WMU9	Rv1264	ncbi-geneid:887035	NC_000962.3	K01768	adenylyl cyclase	Possibly involved in cAMP synthesis [catalytic activity: ATP = 3',5'-cyclic AMP + diphosphate]. Activity is PH-dependent. Inhibited by polyphosphates.	Adenylyl cyclase (ATP pyrophosphate-lyase) (adenylate cyclase)	intermediary metabolism and respiration	Non-Essential	50	18	304.462	0.000115355	1494.2	1451.86	1210.17	8587.89	6562.23	6481.16	1535.16	1541.78	1598.89	388.142	641.034	833.824	726.887	482.82	275.729	649.544	673.156	806.324
347	P9WKG3	Rv2868c	ncbi-geneid:887463	NC_000962.3	K03526	gcpE; 4-hydroxy-3-methylbut-2-en-1-yl diphosphate synthase (flavodoxin)	Unknown. GCPE is an essential gene.	Probable GcpE protein	conserved hypotheticals	Essential	60	20	483.27	0.000115355	1160.66	1231.6	1468.8	1591.23	1435.45	1467.71	780.276	1186.16	1109.84	1457.55	2697.55	2194.31	1860.07	1751.06	1793.45	2204.63	2047.29	1997.15
348	P9WN45	Rv1326c	ncbi-geneid:886893	NC_000962.3	K00700	glgB; 1,4-alpha-glucan branching protein	Involved in glycogen biosynthesis (cytoplasmic polysaccharides) (third step) [catalytic activity: formation of 1,6-glucosidic linkages of glycogen].	1,4-alpha-glucan branching enzyme GlgB (glycogen branching enzyme)	intermediary metabolism and respiration	Essential	19	4	118.752	0.000118591	433.232	403.525	319.488	639.102	846.724	789.91	528.353	493.856	516.121	274.143	195.36	397.678	267.137	308.332	335.671	152.915	164.228	262.099
349	P9WN53	Rv1832	ncbi-geneid:885716	NC_000962.3	K00281	gcvB; glycine dehydrogenase	The glycine cleavage system catalyses the degradation of glycine. The P protein binds the alpha-amino group of glycine through its pyridoxal phosphate cofactor; CO(2) is released and the remaining methylamine moiety is then transferred to the lipoamide cofactor of the H protein [catalytic activity: glycine + lipoylprotein = S- aminomethyldihydrolipoylprotein + CO(2)]	Probable glycine dehydrogenase GcvB (glycine decarboxylase) (glycine cleavage system P-protein)	intermediary metabolism and respiration	Essential	73	24	537.508	0.000119464	1484.77	1524.7	1318.59	1788.76	1476.22	1405.08	1155.29	1152.56	1204.91	3593.75	3056.29	4878.87	2055.99	2235.3	1516.74	2217.53	2303.7	4476.32
350	O53467	Rv2021c	ncbi-geneid:888092	NC_000962.3	NA	transcriptional regulator	Thought to be involved in transcriptional mechanism.	Transcriptional regulatory protein	regulatory proteins	Growth Advantage	8	1	57.8532	0.000119579	273.359	306.896	208.557	94.9968	47.2849	45.7718	141.498	139.114	124.343	2085.09	1233.73	164.631	1007.86	868.361	916.198	1225.27	1125.54	207.669
351	P9WQH5	Rv2247	ncbi-geneid:887671	NC_000962.3	K18472	accD6; acetyl-/propionyl-CoA carboxylase subunit beta	Involved in fatty acid biosynthesis (mycolic acids synthesis) [catalytic activity: ATP + propionyl-CoA + CO(2) + H(2)O = ADP + orthophosphate + methylmalonyl-CoA].	Acetyl/propionyl-CoA carboxylase (beta subunit) AccD6	lipid metabolism	Growth Defect	39	11	237.098	0.000123925	1406.44	1485.33	1135.92	1342.57	954.583	940.533	929.01	923.28	879.395	2919.72	1953.88	3670.83	1795.87	1731.97	1411.95	1647.97	1735.88	3475.85
352	P9WHQ1	Rv1711	ncbi-geneid:885122	NC_000962.3	K06178	RNA pseudouridine synthase	Function unknown	Conserved hypothetical protein	conserved hypotheticals	Growth Defect	13	5	88.0967	0.000126639	128.247	120.821	210.777	43.6015	209.537	209.058	38.6968	206.68	213.726	333.878	747.025	273.787	550.508	698.417	368.842	495.443	529.067	368.526
353	P9WH85	Rv0702	ncbi-geneid:888345	NC_000962.3	K02926	rplD; 50S ribosomal protein L4	This protein binds directly and specifically to 23S rRNA.	50S ribosomal protein L4 RplD	information pathways	Essential	45	13	323.218	0.000127945	4617.29	3309.49	3584.95	2753.24	2741.14	2636.21	2755.66	2832.56	2788.38	6840.84	4577.76	4923.08	4329.66	4039.1	4156.27	4142.4	4080.87	4874.59
354	P9WFV9	Rv2992c	ncbi-geneid:887850	NC_000962.3	K01885	gltS; glutamate--tRNA ligase	Involved in translation mechanisms [catalytic activity: ATP + L-glutamate + tRNA(GLU) = AMP + diphosphate + L-glutamyl-tRNA(GLU)].	Glutamyl-tRNA synthetase GltS (glutamate--tRNA ligase) (glutamyl-tRNA synthase) (GLURS)	information pathways	Essential	51	20	345.2	0.00012865	4331.25	4791.49	4133.28	3326.56	2890	2902.07	2892.78	2914.33	2892.18	2081.44	2569.1	2610.29	2164.41	2282.83	2078.95	2447.27	2258.41	2601.51
355	P9WK21	Rv0734	ncbi-geneid:888564	NC_000962.3	K01265	mapA; methionine aminopeptidase	Removes the amino-terminal methionine from nascent proteins [catalytic activity: L-methionylpeptide + H2O = L-methionine + peptide].	Methionine aminopeptidase MapA (map) (peptidase M) (MetAP)	intermediary metabolism and respiration	Non-Essential	15	4	94.3054	0.000133296	241.907	244.231	185.961	292.524	201.471	211.2	150.064	165.834	159.242	541.862	386.842	605.692	362.66	323.268	258.475	293.175	273.897	544.46
356	P9WII9	Rv2606c	ncbi-geneid:888592	NC_000962.3	K06215	snzP; pyridoxine biosynthesis protein	Possibly involved in the biosynthesis of pyridoxine/pyridoxal 5-phosphate biosynthesis	Possible pyridoxine biosynthesis protein SnzP	intermediary metabolism and respiration	Non-Essential	70	34	531.904	0.000137624	4716.7	4655.92	3603.71	5941.84	8415.7	8031.03	6998.39	6713.92	6751.59	10794.6	7445.12	20595.4	11088.8	11620	9424.81	11346.9	11096.7	17885.5
357	P9WJC3	Rv3878	ncbi-geneid:886198	NC_000962.3	NA	espJ; ESX-1 secretion-associated protein EspJ	Function unknown	ESX-1 secretion-associated protein EspJ. Conserved alanine rich protein.	cell wall and cell processes	Growth Advantage	8	3	43.5019	0.000137624	599.279	350.08	516.437	506.791	489.181	517.979	417.005	412.513	413.975	696.869	932.484	1449.49	799.425	758.968	565.629	642.289	651.791	1154.33
358	O69727	Rv3761c	ncbi-geneid:886098	NC_000962.3	NA	fadE36; acyl-CoA dehydrogenase FadE36	Function unknown, but possibly involvement in lipid degradation.	Possible acyl-CoA dehydrogenase FadE36	lipid metabolism	Non-Essential	27	8	171.733	0.000138622	1357.01	947.698	1153.23	2789.82	2466.4	2403.52	1030.01	1030.53	1015.84	446.355	334.01	942.627	645.508	742.003	641.878	314.767	315.244	781.727
359	P96831	Rv0154c	ncbi-geneid:886836	NC_000962.3	K00249	fadE2; acyl-CoA dehydrogenase FadE2	Function unknown, but involved in lipid degradation.	Probable acyl-CoA dehydrogenase FadE2	lipid metabolism	Non-Essential	64	30	442.979	0.000140112	4025.8	4986.62	3954.28	4837.51	4154.29	4037.44	8285.45	8517.21	8163.3	3379.64	2405.3	4419.56	2198.13	2263.73	1642.06	1913.2	1876.06	3479.85
360	P9WJ85	Rv2063	ncbi-geneid:3205116	NC_000962.3	NA	mazE7; antitoxin MazE7	Function unknown	Antitoxin MazE7	virulence, detoxification, adaptation	Non-Essential	7	2	48.1908	0.000141329	0	0	0	0	0	0	0	0	0	2.38747	2.17005	0	6.63293	51.0114	2.98009	3.00432	3.73061	2.61497
361	P96834	Rv0157	ncbi-geneid:886830	NC_000962.3	K00325	pntB; NAD(P) transhydrogenase subunit beta PntB	The transhydrogenation between NADH and NADP is coupled to respiration and ATP hydrolysis and functions as a proton pump across the membrane [catalytic activity: NADPH + NAD+ = NADP+ + NADH].	Probable NAD(P) transhydrogenase (subunit beta) PntB [integral membrane protein] (pyridine nucleotide transhydrogenase subunit beta) (nicotinamide nucleotide transhydrogenase subunit beta)	intermediary metabolism and respiration	Non-Essential	6	3	26.382	0.000141942	51.1565	16.486	28.9067	58.333	17.8682	22.5821	34.6515	29.3647	21.489	0.462249	0.579249	14.446	1.16317	3.59097	15.1144	0.0546919	0.163627	14.2341
362	P9WN17	Rv3198A	ncbi-geneid:3205084	NC_000962.3	K18917	glutaredoxin protein	Function unknown	Possible glutaredoxin protein	intermediary metabolism and respiration	Non-Essential	2	1	13.6811	0.000141942	24.0587	26.6721	44.0713	14.7443	6.43717	18.5733	9.49023	17.4587	12.0757	173.896	150.449	19.3374	125.541	23.9733	92.6026	99.5567	84.0457	114.789
363	O53728	Rv0443	ncbi-geneid:886336	NC_000962.3	NA	hypothetical protein	Function unknown	Conserved protein	conserved hypotheticals	Non-Essential	10	4	63.1572	0.000144013	760.702	572.588	639.852	644.315	641.755	595.316	578.027	585.347	571.58	546.945	361.457	581.593	298.75	217.549	218.095	335.134	332.26	402.64
364	P9WK47	Rv1368	ncbi-geneid:886798	NC_000962.3	NA	lprF; lipoprotein LprF	Unknown	Probable conserved lipoprotein LprF	cell wall and cell processes	Non-Essential	11	6	59.4149	0.000144833	620.533	576.077	443.546	596.334	1057.07	1012.05	771.524	814.525	748.382	280.027	202.457	464.452	682.702	421.224	336.601	205.662	217.349	296.098
365	P9WPI3	Rv0282	ncbi-geneid:886613	NC_000962.3	NA	eccA3; ESX-3 secretion system protein EccA	Function unknown	ESX conserved component EccA3. ESX-3 type VII secretion system protein.	cell wall and cell processes	Essential	36	9	221.728	0.000144922	879.703	886.143	738.592	964.088	612.192	588.44	687.868	594.835	640.111	747.883	355.5	494.164	238.701	329.829	366.166	317.041	305.385	500.761
366	P9WGF9	Rv1276c	ncbi-geneid:887000	NC_000962.3	K08296	hypothetical protein	Function unknown	Conserved hypothetical protein	conserved hypotheticals	Non-Essential	11	7	71.8455	0.000147549	840.251	748.483	632.451	1099.38	631.758	755.925	482.619	445.586	422.334	562.589	323.243	363.983	258.772	187.866	154.928	216.51	226.005	416.208
367	P9WPD3	Rv0889c	ncbi-geneid:885466	NC_000962.3	K01647	citA; citrate synthase 2	Involved in tricarboxylic acid cycle (KREBS cycle) [catalytic activity: citrate + CoA = acetyl-CoA + H2O + oxaloacetate].	Probable citrate synthase II CitA	intermediary metabolism and respiration	Non-Essential	52	22	335.319	0.000150942	3379.07	3214.86	2975.79	3448.44	3619.86	3643.69	2975.13	3174.92	2989.54	2106.64	1393.74	3621.87	1512.27	1506.7	1531.66	1786.33	1525.7	2858.86
368	P9WNB1	Rv3871	ncbi-geneid:886202	NC_000962.3	NA	eccCb1; ESX-1 secretion system protein EccCb	Function unknown	ESX conserved component EccCb1. ESX-1 type VII secretion system protein.	cell wall and cell processes	Non-Essential	9	4	49.6548	0.000155109	383.317	391.207	329.008	234.85	261.357	246.992	287.714	332.013	305.252	615.257	610.963	692.78	558.18	305.946	723.389	431.107	459.307	421.531
369	P9WGS1	Rv1543	ncbi-geneid:886400	NC_000962.3	NA	oxidoreductase	Thought to reduce acyl-CoA esters of fatty acids to fatty aldehydes.	Possible fatty acyl-CoA reductase	lipid metabolism	Non-Essential	59	27	436.809	0.000155476	2878.84	3228.47	3583.67	2207.39	1849.73	1988.34	1772.72	2426.83	2250.61	4392.24	4666.96	6680.37	3844.47	3704.54	3102.61	3565	3516.44	6211.04
370	P71805	Rv1377c	ncbi-geneid:886775	NC_000962.3	NA	transferase	Function unknown; probably involved in cellular metabolism	Putative transferase	intermediary metabolism and respiration	Non-Essential	15	4	94.0681	0.000155646	640.94	686.005	538.623	570.032	1037.52	1035.31	1006.15	1091.04	1047.87	335.031	205.521	559.534	414.298	471.554	322.186	462.96	467.684	578.801
371	O07196	Rv2694c	ncbi-geneid:888911	NC_000962.3	NA	hypothetical protein	Function unknown	Conserved protein	conserved hypotheticals	Non-Essential	2	1	12.7641	0.000155902	272.335	209.285	371.785	470.95	299.038	336.531	132.253	209.032	260.692	976.587	1048.46	1413.56	627.803	709.724	1108.08	225.969	675.544	715.737
372	P9WG55	Rv2462c	ncbi-geneid:888615	NC_000962.3	K03545	tig; trigger factor	Involved in protein export. Acts as a chaperone by maintaining the newly synthesized protein in an open conformation.	Probable trigger factor (TF) protein Tig	cell wall and cell processes	Non-Essential	65	20	529.432	0.000157322	840.343	821.28	1130.97	695.348	1521.68	1458.88	984.085	1371.41	1305.45	1023.21	2984.01	1927.94	3831.72	3989.57	3572.87	3848.74	3744.41	1588.65
373	O07741	Rv1891	ncbi-geneid:885094	NC_000962.3	NA	hypothetical protein	Function unknown	Conserved protein	conserved hypotheticals	Non-Essential	2	1	13.6312	0.000164553	6675.45	6405.89	4767.23	13717.8	6591.77	5918.23	6701.82	6161.04	5811.95	5977.68	3610.07	4644.97	2867.37	3004.17	3184.77	2261.51	2147.71	3793.38
374	P9WH61	Rv3460c	ncbi-geneid:887514	NC_000962.3	K02952	rpsM; 30S ribosomal protein S13	Involved in the binding of fMet-tRNA and, hence, in the initiation of translation.	30S ribosomal protein S13 RpsM	information pathways	Essential	23	9	181.063	0.000166154	5418.52	6315.87	6022.17	5143.32	4213.29	4137.22	4367.75	4388.56	4375.37	17059.3	13221.6	8934.48	10131.6	3924.98	9505.89	10182.3	9787.31	9047.32
375	P9WP23	Rv2773c	ncbi-geneid:888443	NC_000962.3	K00215	dapB; 4-hydroxy-tetrahydrodipicolinate reductase	Involved in biosynthesis of diaminopimelate and lysine from aspartate semialdehyde (at the second step) [catalytic activity: 2,3,4,5-tetrahydrodipicolinate + NAD(P)(+) = 2,3-dihydrodipicolinate + NAD(P)H].	Dihydrodipicolinate reductase DapB (DHPR)	intermediary metabolism and respiration	Essential	23	14	182.068	0.000169769	894.334	876.535	624.097	907.294	968.513	1013.92	697.101	995.3	885.434	1648.07	1549.07	2630.76	1202.85	1210.67	1021.69	1310.41	1245.07	1944.52
376	P71540	Rv0971c	ncbi-geneid:885308	NC_000962.3	K01692	echA7; enoyl-CoA hydratase EchA7	Could possibly oxidize fatty acids using specific components [catalytic activity: (3S)-3-hydroxyacyl-CoA = trans-2(or 3)-enoyl-CoA + H(2)O].	Probable enoyl-CoA hydratase EchA7 (enoyl hydrase) (unsaturated acyl-CoA hydratase) (crotonase)	lipid metabolism	Non-Essential	9	2	48.5022	0.000174811	273.736	293.515	174.893	256.116	412.992	386.695	441.651	473.575	466.664	26.8117	28.5843	6.28505	3.6876	153.124	9.17146	172.135	181.199	38.2385
377	P9WNW9	Rv1599	ncbi-geneid:886277	NC_000962.3	K00013	hisD; histidinol dehydrogenase	Involved in histidine biosynthesis pathway (tenth step). This protein is considered as a bifunctional enzyme, possessing two active sites, one an alcohol dehydrogenase and the other an aldehyde dehydrogenase [catalytic activity: L-histidinol + 2 NAD(+) + H(2)O = L-histidine + 2 NADH].	Probable histidinol dehydrogenase HisD (HDH)	intermediary metabolism and respiration	Essential	14	6	87.0288	0.000196692	295.018	284.03	365.819	361.938	347.519	365.058	262.321	271.917	259.02	493.825	655.72	864.67	461.073	408.552	398.518	440.465	393.49	761.566
378	P9WN37	Rv2222c	ncbi-geneid:888238	NC_000962.3	K01915	glnA2; glutamine synthetase	Involved in glutamine biosynthesis [catalytic activity: ATP + L-glutamate + NH(3) = ADP + glutamine + orthophosphate].	Probable glutamine synthetase GlnA2 (glutamine synthase) (GS-II)	intermediary metabolism and respiration	Non-Essential	59	27	443.389	0.000196692	9586.73	10065.5	8689.1	10336.9	8549.4	8274.57	6166.31	6520.16	6316.3	5764.58	4882.45	7254.87	2985.52	3092.22	2134.35	3232.51	3294.71	6103.92
379	P9WNY7	Rv2344c	ncbi-geneid:885421	NC_000962.3	K01129	dgt; deoxyguanosine triphosphate triphosphohydrolase	dGTPase preferentially hydrolyzes dGTP over the other canonical NTPS [catalytic activity: dGTP + H(2)O = deoxyguanosine + triphosphate].	Probable deoxyguanosine triphosphate triphosphohydrolase Dgt (dGTPase) (dGTP triphosphohydrolase)	intermediary metabolism and respiration	Non-Essential	49	10	309.393	0.000197204	272.842	303.679	401.288	235.216	177.865	200.674	183.071	229.577	273.226	139.781	45.5404	104.687	79.2408	143.418	123.679	131.377	112.979	207.41
380	P9WNN9	Rv1070c	ncbi-geneid:887117	NC_000962.3	K01692	echA8; enoyl-CoA hydratase EchA8	Could possibly oxidize fatty acids using specific components [catalytic activity: (3S)-3-hydroxyacyl-CoA = trans-2(or 3)-enoyl-CoA + H(2)O].	Probable enoyl-CoA hydratase EchA8 (enoyl hydrase) (unsaturated acyl-CoA hydratase) (crotonase)	lipid metabolism	Non-Essential	54	26	390.142	0.000198808	8915.09	8716.91	7225.23	8748.68	7920.03	7491.33	6620.59	6480.78	6467.45	6066.29	5027.18	6929.12	4105.44	3294.65	2758.65	3696.93	3185.1	6059.32
381	I6Y293	Rv3006	ncbi-geneid:887308	NC_000962.3	NA	lppZ; lipoprotein LppZ	Unknown	Probable conserved lipoprotein LppZ	cell wall and cell processes	Essential	30	12	199.949	0.000201066	1347.93	1276.29	1024.59	1624.89	1772.98	1557.36	1365.13	1443.69	1404.02	793.43	653.475	1395.25	699.516	698.435	672.457	860.701	845.563	1330.75
382	I6X827	Rv3683	ncbi-geneid:885780	NC_000962.3	K07098	hypothetical protein	Function unknown	Conserved protein	conserved hypotheticals	Non-Essential	5	2	30.1153	0.000205273	106.62	96.0113	80.8275	169.355	530.744	73.2248	94.1212	100.885	441.945	25.815	8.1808	83.8305	28.2861	6.76878	32.7566	8.28782	5.56103	79.8497
383	P71983	Rv1725c	ncbi-geneid:885191	NC_000962.3	NA	hypothetical protein	Function unknown	Conserved hypothetical protein	conserved hypotheticals	Non-Essential	13	3	78.015	0.000205704	62.8176	117.631	86.4683	182.573	150.648	145.576	102.646	104.105	115.811	99.8095	57.1591	55.1348	32.0517	16.3778	23.3754	41.4342	41.9961	66.4115
384	O06428	Rv0562	ncbi-geneid:887647	NC_000962.3	K00805	grcC1; polyprenyl-diphosphate synthase GrcC	Possibly supplies polyprenyl diphosphate.	Probable polyprenyl-diphosphate synthase GrcC1 (polyprenyl pyrophosphate synthetase)	intermediary metabolism and respiration	Essential	57	22	376.094	0.000206045	829.049	635.751	968.516	911.888	927.24	840.738	561.065	619.301	653.757	1074.44	1748.95	1834.13	899.704	1178.42	1114.24	1087.52	1088.97	1351.26
385	P9WNG9	Rv3028c	ncbi-geneid:888549	NC_000962.3	K03522	fixB; electron transfer flavoprotein subunit alpha	The electron transfer flavoprotein serves as a specific electron acceptor for other dehydrogenases. It transfers the electrons to the main respiratory chain via ETF-ubiquinone oxidoreductase (ETF dehydrogenase).	Probable electron transfer flavoprotein (alpha-subunit) FixB (alpha-ETF) (electron transfer flavoprotein large subunit) (ETFLS)	intermediary metabolism and respiration	Essential	97	43	603.504	0.00020642	18172.4	16004.6	11463.6	34084.9	25701.8	23541.6	20161	23425.9	20490.3	17133.5	11513.6	12751.4	12357.3	12325.3	9200.74	10657.8	10275.6	12454.1
386	I6YEH6	Rv2831	ncbi-geneid:888519	NC_000962.3	K01692	echA16; enoyl-CoA hydratase EchA16	Could possibly oxidize fatty acids using specific components [catalytic activity: (3S)-3-hydroxyacyl-CoA = trans-2(or 3)-enoyl-CoA + H(2)O].	Probable enoyl-CoA hydratase EchA16 (enoyl hydrase) (unsaturated acyl-CoA hydratase) (crotonase)	lipid metabolism	Non-Essential	54	19	405.663	0.000209648	7111.8	6848.42	5976.99	6186.41	4169.85	5618.71	5918.31	5392.18	4069.63	3968.39	4135.2	5109.08	3011.97	3088.51	3328.77	3182.32	3040.25	4587.63
387	P9WLG9	Rv2239c	ncbi-geneid:888451	NC_000962.3	NA	hypothetical protein	Unknown	Conserved hypothetical protein	conserved hypotheticals	Non-Essential	9	4	78.6554	0.000209648	1367.83	1527	2600.17	1690.29	2669.78	2524.59	925.138	2151.32	2111.28	3009.03	4690.38	4826.14	2637.12	3030.99	2704.2	3918.93	3998.56	5443.43
388	P9WL63	Rv2629	ncbi-geneid:888588	NC_000962.3	NA	hypothetical protein	Function unknown	Conserved protein	conserved hypotheticals	Non-Essential	44	12	325.405	0.000209648	847.366	1069.86	790.688	1130.89	1365.02	1243.19	1038.5	1381.11	1319.08	448.89	509.089	1250.15	514.677	538.748	206.146	420.392	463.241	672.971
389	P9WFA5	Rv1561	ncbi-geneid:886361	NC_000962.3	NA	vapC11; ribonuclease VapC11	Unknown	Possible toxin VapC11	virulence, detoxification, adaptation	Non-Essential	9	1	42.6475	0.000209648	558.629	702.918	526.744	462.681	320.734	334.291	315.997	291.564	360.549	277.724	211.737	288.338	160.472	182.548	82.9283	189.164	212.956	244.08
390	P9WMV9	Rv3409c	ncbi-geneid:887502	NC_000962.3	K03333	choD; cholesterol oxidase	Involved in cholesterol metabolism [catalytic activity: cholesterol + O(2) = cholest-4-en-3-one + H(2)O(2)].	Cholesterol oxidase ChoD (cholesterol-O2 oxidoreductase)	lipid metabolism	Growth Advantage	22	6	124.333	0.000212444	353.221	497.706	395.999	518.525	403.394	379.351	452.333	405.44	402.055	836.369	572.323	1099.43	807.916	810.712	388.421	1651.39	1675.14	1721.53
391	P95270	Rv1944c	ncbi-geneid:885884	NC_000962.3	NA	hypothetical protein	Function unknown	Conserved protein	conserved hypotheticals	Non-Essential	8	5	51.7216	0.000216198	69.3088	55.5139	601.204	29.1048	240.384	241.504	348.961	257.354	272.565	425.698	1403.49	679.617	913.119	900.553	934.456	1046.3	992.906	624.957
392	O06799	Rv1766	ncbi-geneid:885427	NC_000962.3	NA	hypothetical protein	Function unknown	Conserved protein	conserved hypotheticals	Non-Essential	8	2	43.2737	0.000218301	1392.77	1406.89	1159.16	1523.86	991.922	1181.66	839.404	826.287	868.07	824.72	653.111	873.438	381.233	433.363	470.274	443.838	573.052	917.257
393	O53498	Rv2062c	ncbi-geneid:888252	NC_000962.3	K02230	cobN; cobalamin biosynthesis protein CobN	Required for cobalt insertion.	Cobalamin biosynthesis protein CobN	intermediary metabolism and respiration	Non-Essential	25	9	145.382	0.000218375	299.016	418.054	332.506	223.697	301.677	456.836	259.651	455.423	345.789	335.282	574.117	536.477	700.497	635.725	853.252	684.64	684.562	467.315
394	O07432	Rv0188	ncbi-geneid:886776	NC_000962.3	NA	transmembrane protein	Unknown	Probable conserved transmembrane protein	cell wall and cell processes	Non-Essential	2	1	13.8134	0.000218465	0.583447	7.78128	21.7007	7.77483	35.6811	23.2381	31.2921	27.3468	23.738	4.11598	1.22985	0	0	0	0	5.06516	4.88946	0
395	I6Y4A5	Rv0634c	ncbi-geneid:888016	NC_000962.3	NA	glyoxalase II	Thought to be involved in glyoxal pathway. Thiolesterase that catalyses the hydrolysis of S-D-lactoyl-glutathione to form glutathione and D-lactic acid [catalytic activity: (S)-(2-hydroxyacyl)glutathione + H2O = glutathione + a 2-hydroxy acid anion].	Possible glyoxalase II (hydroxyacylglutathione hydrolase) (GLX II)	virulence, detoxification, adaptation	Non-Essential	17	6	140.556	0.000221817	331.807	361.041	285.65	417.054	697.09	635.755	213.203	513.159	499.904	1276.06	622.209	2326.56	1265.24	826.973	498.202	987.112	987.245	1550.89
396	P9WQ49	Rv1185c	ncbi-geneid:886065	NC_000962.3	K12423	fadD21; fatty-acid--CoA ligase FadD21	Function unknown, but supposedly involved in lipid degradation.	Probable fatty-acid-AMP ligase FadD21 (fatty-acid-AMP synthetase) (fatty-acid-AMP synthase)	lipid metabolism	Non-Essential	37	15	294.307	0.000230052	231.055	157.302	416.146	171.129	295.654	224.74	160.886	251.22	251.932	324.916	524.287	516.226	318.951	532.454	329.707	601.924	719.007	347.359
397	P71922	Rv2426c	ncbi-geneid:885909	NC_000962.3	NA	hypothetical protein	Function unknown	Conserved hypothetical protein	conserved hypotheticals	Non-Essential	3	1	25.0306	0.000232764	786.923	1612.46	1226.72	879.53	1312.96	1171.33	1129.63	1230.89	1246.25	742.306	460.552	897.784	226.276	300.196	295.986	556.075	543.118	959.787
398	P9WN75	Rv0564c	ncbi-geneid:887651	NC_000962.3	K00057	gpdA1; glycerol-3-phosphate dehydrogenase	Involved in de novo phospholipid biosynthesis; glycerol-3 phosphate formation [catalytic activity: SN-glycerol 3-phosphate + NAD(P)+ = glycerone phosphate + NAD(P)H].	Probable glycerol-3-phosphate dehydrogenase [NAD(P)+] GpdA1 (NAD(P)H-dependent glycerol-3-phosphate dehydrogenase) (NAD(P)H-dependent dihydroxyacetone-phosphate reductase)	lipid metabolism	Non-Essential	47	16	337.665	0.000240854	1183.32	1358.19	1307.8	1374.74	1532.4	1429.49	1289.46	1263.1	1294.42	786.878	564.039	672.055	408	689.21	458.56	925.189	901.795	1547.46
399	O07414	Rv0170	ncbi-geneid:886810	NC_000962.3	K02067	mce1B; Mce family protein Mce1B	Unknown, but thought to be involved in host cell invasion.	Mce-family protein Mce1B	virulence, detoxification, adaptation	Non-Essential	37	9	208.549	0.00024224	914.885	1031.59	618.988	1156.18	601.34	816.345	816.397	776.516	525.55	581.685	455.251	639.503	327.702	300.961	514.658	409.176	431.306	527.18
400	O53166	Rv1475c	ncbi-geneid:886545	NC_000962.3	K01681	acn; iron-regulated aconitate hydratase	Involved in tricarboxylic acid cycle [catalytic activity: citrate = cis-aconitate + H2O]	Probable iron-regulated aconitate hydratase Acn (citrate hydro-lyase) (aconitase)	intermediary metabolism and respiration	Essential	172	59	1288.2	0.000243301	10297.8	9082.66	7221.88	10731.6	9256.73	8928.72	7127.48	7178.46	7076.86	6070.21	4327.78	8250.97	4951.45	4700.31	3604.89	4160.22	3939.7	7527.29
401	P9WGB7	Rv1079	ncbi-geneid:887103	NC_000962.3	K01739	metB; cystathionine gamma-synthase	Involved in methionine biosynthesis: converts O-succinyl-L-homoserine to cystathionine [catalytic activity: O-succinyl-L-homoserine + L-cysteine = cystathionine + succinate (can also use hydrogen sulfide and methanethiol as substrates)].	Cystathionine gamma-synthase MetB (CGS) (O-succinylhomoserine [thiol]-lyase)	intermediary metabolism and respiration	Non-Essential	47	16	370.289	0.000245512	2152.08	2017.53	1678.5	1894.35	1435.01	1411.7	1404.8	1603.28	1483.78	981.643	742.057	506.971	331.838	899.903	245.332	915.377	966.612	1343.35
402	P71888	Rv2324	ncbi-geneid:885060	NC_000962.3	NA	AsnC family transcriptional regulator	Involved in transcriptional mechanism.	Probable transcriptional regulatory protein (probably AsnC-family)	regulatory proteins	Non-Essential	17	3	99.773	0.000253702	208.019	230.322	178.096	197.955	129.207	125.909	130.395	122.049	112.855	64.4973	51.543	3.5947	30.2271	32.4686	31.6064	26.7514	28.9892	0.717748
403	P9WG47	Rv0006	ncbi-geneid:887105	NC_000962.3	K02469	gyrA; DNA gyrase subunit A	DNA gyrase negatively supercoils closed circular double-stranded DNA in an ATP-dependent manner and also catalyzes the interconversion of other topological isomers of double-stranded DNA rings, including catenanes and knotted rings [catalytic activity: ATP-dependent breakage, passage and rejoining of double-stranded DNA].	DNA gyrase (subunit A) GyrA (DNA topoisomerase (ATP-hydrolysing)) (DNA topoisomerase II) (type II DNA topoisomerase)	information pathways	Essential	150	54	1041.21	0.000256756	3500.88	3147.28	3834.49	3343.42	3547.08	3517.85	3088.11	3052.89	3153.54	5709.1	6429.5	11116.5	4626.39	4906.35	3944.98	4701.74	4474.2	9491.05
404	O69687	Rv3720	ncbi-geneid:885219	NC_000962.3	K00574	fatty acid synthase	Function unknown, but involved in lipid metabolism.	Possible fatty acid synthase	lipid metabolism	Non-Essential	50	18	346.903	0.000257807	3896.65	3690.99	3932.19	4035.65	3985.62	4105.06	3214.37	3735.43	3329.14	5174.99	10148.3	8771.31	9511.63	5027.45	4774.04	4619.55	4525.66	7472.56
405	O86311	Rv1218c	ncbi-geneid:888518	NC_000962.3	K01990	tetronasin ABC transporter ATP-binding protein	Thought to be involved in active transport of tetronasin across the membrane (export): tetronasin resistance by an export mechanism. Responsible for energy coupling to the transport system.	Probable tetronasin-transport ATP-binding protein ABC transporter	cell wall and cell processes	Non-Essential	19	8	100.155	0.000260714	624.372	862.967	689.692	1101.7	1103.71	1026.64	454.545	718.205	762.864	380.981	334.847	135.689	55.0903	320.465	126.783	347.206	376.863	536.716
406	O53343	Rv3197	ncbi-geneid:887858	NC_000962.3	NA	ABC transporter ATP-binding protein	Thought to be involved in active transport across the membrane. Responsible for energy coupling to the transport system.	Probable conserved ATP-binding protein ABC transporter	cell wall and cell processes	Non-Essential	53	9	311.622	0.000263092	1126.53	1237.8	1067.14	2862.98	2216.41	2137.33	712.301	692.999	676.948	676.475	476.275	815.934	318.507	398.161	226.069	397.375	354.53	649.609
407	O07752	Rv1878	ncbi-geneid:885761	NC_000962.3	K01915	glnA3; glutamine synthetase GlnA	Involved in glutamine biosynthesis [catalytic activity: ATP + L-glutamate + NH(3) = ADP + glutamine + orthophosphate].	Probable glutamine synthetase GlnA3 (glutamine synthase) (GS-I)	intermediary metabolism and respiration	Non-Essential	32	12	212.168	0.000263092	3136	3141.94	2658.3	1558.11	1670.84	1595.8	2235.96	2195.09	2050.73	1051.87	1489.98	1796.29	1336.58	1317.8	1451.15	1429.81	1373.26	1192.77
408	P71750	Rv2394	ncbi-geneid:885867	NC_000962.3	K00681	ggtB; gamma-glutamyltranspeptidase precursor GgtB	Plays a key role in the gamma-glutamyl cycle, a pathway for the synthesis and degradation of glutathione [catalytic activity: 5-L-glutamyl)-peptide + an amino acid = peptide + 5-L-glutamyl-amino acid].	Probable gamma-glutamyltranspeptidase precursor GgtB (gamma-glutamyltransferase) (glutamyl transpeptidase)	intermediary metabolism and respiration	Non-Essential	23	8	116.267	0.000263092	392.42	606.217	544.45	399.432	629.629	611.647	299.315	426.784	431.465	305.448	245.579	450.593	321.371	234.137	214.986	182.836	165.027	296.381
409	O07169	Rv0119	ncbi-geneid:886896	NC_000962.3	NA	fadD7; fatty-acid--CoA ligase FadD7	Function unknown, but involved in lipid degradation.	Probable fatty-acid-CoA ligase FadD7 (fatty-acid-CoA synthetase) (fatty-acid-CoA synthase)	lipid metabolism	Non-Essential	48	17	379.466	0.000264435	716.677	815.054	1176.76	1789.27	1391.52	1114.76	1333.09	1104.44	954.208	2126.03	2428.38	906.094	3191.76	3577.04	3036.09	2104.47	2093.08	3505.66
410	P71924	Rv2424c	ncbi-geneid:885699	NC_000962.3	K07486	transposase	Required for the transposition of the insertion element IS1558.	Probable transposase	insertion seqs and phages	Non-Essential	4	1	24.6891	0.000264435	63.1721	65.7269	111.563	102.058	66.2707	69.5706	104.768	86.0804	93.6838	36.6709	16.7446	7.35013	8.43953	56.5662	10.0782	63.0161	35.4835	35.653
411	P9WHF7	Rv3283	ncbi-geneid:888717	NC_000962.3	K01011	sseA; thiosulfate sulfurtransferase SseA	Possibly a sulfotransferase involved in the formation of thiosulfate [catalytic activity: thiosulfate + cyanide = sulfite + thiocyanate].	Probable thiosulfate sulfurtransferase SseA (rhodanese) (thiosulfate cyanide transsulfurase) (thiosulfate thiotransferase)	intermediary metabolism and respiration	Non-Essential	59	31	480.596	0.000264435	4081.25	5267.91	4234.23	4139.02	2980.82	2920.81	3437.5	3443.22	3493.97	2850.26	2077.96	3209.6	1252.44	1224.06	920.2	1706.32	1638.73	2923.22
412	P9WKI1	Rv0046c	ncbi-geneid:887028	NC_000962.3	K01858	ino1; inositol-3-phosphate synthase	Involved in phosphatidylinositol (PI) biosynthetic pathway [catalytic activity: D-glucose 6-phosphate = 1L-myo-inositol 1-phosphate].	myo-inositol-1-phosphate synthase Ino1 (inositol 1-phosphate synthetase) (D-glucose 6-phosphate cycloaldolase) (glucose 6-phosphate cyclase) (glucocycloaldolase)	intermediary metabolism and respiration	Essential	37	14	221.499	0.000264946	712.339	778.316	707.059	722.472	581.118	564.247	445.908	427.974	410.331	870.056	2466.59	850.348	1956.9	1042.67	1063.6	930.241	916.874	996.438
413	P9WHD5	Rv0708	ncbi-geneid:888377	NC_000962.3	K02878	rplP; 50S ribosomal protein L16	This protein binds directly to 23S ribosomal RNA and is located at the a site of the peptidyltransferase center.	50S ribosomal protein L16 RplP	information pathways	Essential	34	18	249.619	0.000270722	1769.15	1714.73	1669.37	1280.26	2805.27	2557.88	2930.57	2761.9	2881.18	2726.64	3472.55	4735.57	3108.73	3454.38	3779.76	3815.25	4354.78	5221.52
414	P95186	Rv3140	ncbi-geneid:887417	NC_000962.3	K00249	fadE23; acyl-CoA dehydrogenase FadE23	Function unknown, but involved in lipid degradation.	Probable acyl-CoA dehydrogenase FadE23	lipid metabolism	Non-Essential	57	26	425.372	0.000275833	2773.2	2313.36	2246.08	2426.85	2119.56	2089.13	2193.68	2145.58	2172.99	1353.44	1038.33	2490.92	1062.69	1207.27	882.332	1178.57	1180.13	2247.08
415	P9WFW5	Rv1292	ncbi-geneid:886964	NC_000962.3	K01887	argS; arginine--tRNA ligase	Involved in translation mechanism [catalytic activity: ATP + L-arginine + tRNA(ARG) = AMP + diphosphate + L-arginyl-tRNA(ARG)].	Probable arginyl-tRNA synthetase ArgS (ARGRS) (arginine--tRNA ligase)	information pathways	Essential	75	23	502.497	0.000284292	3303.92	3482.52	2922.4	2717.77	2147	2027.85	1814.46	1714.21	1809.4	1802.93	1323.34	2011.72	1006.58	1024.45	682.675	912.033	946.761	1707.91
416	P9WHB5	Rv1015c	ncbi-geneid:885992	NC_000962.3	K02897	rplY; 50S ribosomal protein L25/general stress protein Ctc	Binds to the 50S rRNA	50S ribosomal protein L25 RplY	information pathways	Growth Defect	15	5	94.9877	0.000285191	818.827	859.584	704.076	592.618	778.533	757.172	917.963	902.033	889.744	469.559	331.92	749.627	212.479	256.022	64.389	206.564	361.753	372.712
417	P9WG49	Rv3646c	ncbi-geneid:885608	NC_000962.3	K03168	topA; DNA topoisomerase I	The reaction catalyzed by topoisomerases LEADS to the conversion of one topological isomer of DNA to another. [catalytic activity: ATP-independent breakage of single-stranded DNA, followed by passage and rejoining].	DNA topoisomerase I TopA (omega-protein) (relaxing enzyme) (untwisting enzyme) (swivelase) (type I DNA topoisomerase) (nicking-closing enzyme) (TOPO I)	information pathways	Essential	103	29	680.35	0.000285525	1176.37	1151.08	1086.98	918.513	1188.71	1074.4	786.348	1212.87	1177.57	1105.05	2516.77	1065.36	1920.85	2884.26	1928.57	2033.33	2419.6	1801.53
418	P72062	Rv3796	ncbi-geneid:886128	NC_000962.3	NA	atsH; hypothetical protein	Function unknown	Conserved protein	conserved hypotheticals	Non-Essential	8	2	43.5597	0.000294474	204.97	194.696	162.374	243.2	392.472	387.825	163.43	320.335	313.216	47.498	40.2524	67.8861	160.549	136.981	153.604	137.008	133.48	34.5936
419	P9WJR3	Rv3119	ncbi-geneid:888811	NC_000962.3	K03635	moaE1; molybdopterin synthase catalytic subunit 1	Possibly a molybdenum biosynthesis cofactor. Conversion of molybdopterin precursor Z into molybdopterin requires transfer of two sulfur atoms to precursor Z (to generate the dithiolene group). This is catalyzed by the converting factor composed of a small and large subunit.	Probable molybdenum cofactor biosynthesis protein E MoaE1 (molybdopterin converting factor large subunit) (molybdopterin [MPT] converting factor, subunit 2)	intermediary metabolism and respiration	Growth Advantage	13	5	96.9629	0.000294976	122.945	137.652	94.4032	116.17	128.059	127.138	121.965	120.929	120.806	214.332	206.371	371.006	135.974	169.768	132.785	195.583	269.158	365.055
420	P9WG73	Rv0417	ncbi-geneid:886396	NC_000962.3	K03149	thiG; thiazole synthase	Involved in thiamine biosynthesis. Required for the synthesis of the thiazole moiety of thiamine.	Probable thiamin biosynthesis protein ThiG (thiazole biosynthesis protein)	intermediary metabolism and respiration	Essential	12	3	70.7919	0.000301489	49.5205	56.8545	42.4379	23.3838	10.7759	7.93491	30.1207	15.2191	24.2499	137.919	147.909	18.5601	116.384	88.1641	146.219	109.23	125.138	85.7951
421	P95137	Rv2955c	ncbi-geneid:887318	NC_000962.3	NA	hypothetical protein	Function unknown	Conserved protein	conserved hypotheticals	Non-Essential	37	12	251.727	0.000307727	1329.86	1344.68	1055.97	2343.57	2137.04	2110.77	1122.28	1160.98	1054.17	739.717	555.919	1341.69	775.465	749.8	636.271	431.217	421.427	1019.55
422	P9WQC5	Rv3045	ncbi-geneid:888888	NC_000962.3	K13979	adhC; NADP-dependent alcohol dehydrogenase	Generates aldehyde or ketone from alcohol [catalytic activity: alcohol + NADP(+) = aldehyde or ketone + NADPH].	Probable NADP-dependent alcohol dehydrogenase AdhC	intermediary metabolism and respiration	Non-Essential	48	21	299.284	0.000309276	3492.99	3516.93	4082.73	4867.17	4630.28	4330.01	4807.17	4441.75	4081.13	2889.72	4518.29	3138.33	2767.15	2726.38	1967.91	3049.39	2836.6	3127.49
423	O53572	Rv3587c	ncbi-geneid:888057	NC_000962.3	NA	membrane protein	Function unknown	Probable conserved membrane protein	cell wall and cell processes	Essential	4	1	20.5663	0.000316463	66.1318	97.9643	74.1156	92.9068	53.9183	51.222	55.7927	53.9378	71.4656	4.61783	0	3.78406	28.3931	0	50.1062	0	31.6865	5.24724
424	P9WNI3	Rv3620c	ncbi-geneid:885787	NC_000962.3	NA	esxW; ESAT-6 like protein EsxW	Unknown	Putative ESAT-6 like protein EsxW (ESAT-6 like protein 10)	cell wall and cell processes	Non-Essential	18	2	155.122	0.00031853	3.41523	6.45031	5.58931	9.19045	20.4706	23.7923	0.593169	2.10977	4.04223	27.6001	30.1384	31.4773	24.4097	24.5765	15.5995	21.8444	27.4136	61.0642
425	I6X4K0	Rv2531c	ncbi-geneid:887216	NC_000962.3	K01584	adi; amino acid decarboxylase	Unknown. Could be an ornithine/arginine/lysine decarboxylase involved in the biosynthesis of spermidine from arginine.	Probable amino acid decarboxylase	intermediary metabolism and respiration	Non-Essential	18	5	109.716	0.000323407	160.005	148.734	438.852	117.767	284.063	266.346	292.534	356.167	315.228	110.989	150.326	108.925	75.5084	84.0942	195.957	79.8142	99.5931	134.663
426	L7N689	Rv1033c	ncbi-geneid:887957	NC_000962.3	K07672	trcR; two component transcriptional regulator TrcR	Sensor part of the two component regulatory system TRCS/TRCR. Involved in transcriptional autoactivation: TRCR activates its own expression by interacting with the at-rich sequence of the TRCR promoter.	Two component transcriptional regulator TrcR	regulatory proteins	Growth Advantage	4	2	21.801	0.000323407	119.943	131.563	49.0909	150.954	53.4987	112.775	26.9653	49.3903	30.6973	203.865	196.183	233.655	158.743	162.217	174.196	151.356	139.386	257.235
427	O07411	Rv0166	ncbi-geneid:886822	NC_000962.3	K00666	fadD5; fatty-acid--CoA ligase FadD5	Function unknown, but involved in lipid degradation.	Probable fatty-acid-CoA ligase FadD5 (fatty-acid-CoA synthetase) (fatty-acid-CoA synthase)	lipid metabolism	Non-Essential	29	12	182.75	0.000323626	639.017	610.202	1034.73	730.12	1317.47	1265.54	473.287	1079.83	1077.38	207.551	589.766	604.627	502.38	544.308	318.918	414.711	415.279	294.514
428	O06800	Rv1767	ncbi-geneid:885443	NC_000962.3	NA	hypothetical protein	Function unknown	Conserved protein	conserved hypotheticals	Non-Essential	13	5	89.2613	0.000331415	1581.87	1706.61	1134	1285.07	1245.95	1261.77	1347.79	1385.93	1027.78	1131.34	490.614	834.714	460.886	660.804	725.703	773.392	722.253	1374.86
429	P9WPQ9	Rv1876	ncbi-geneid:885767	NC_000962.3	K03594	bfrA; bacterioferritin BfrA	Involved in iron storage (may perform analogous functions in iron detoxification and storage as that of animal ferritins); ferritin is an intracellular molecule that stores iron in a soluble, nontoxic, readily available form. The functional molecule, which is composed of 24 chains, is roughly spherical and contains a central cavity in which the polymeric ferric iron core is deposited.	Probable bacterioferritin BfrA	intermediary metabolism and respiration	Growth Advantage	48	23	353.851	0.000333872	11114.6	10806.7	6907.68	17425.7	9432.77	11630.7	9264.99	9337.16	6924.07	9734.88	6119.58	7170.9	5798.29	5293.45	4948.92	4692.63	4768.95	5524.65
430	P9WJC1	Rv3879c	ncbi-geneid:886212	NC_000962.3	NA	espK; ESX-1 secretion-associated protein EspK	Unknown	ESX-1 secretion-associated protein EspK. Alanine and proline rich protein.	cell wall and cell processes	Growth Advantage	8	4	39.546	0.000333872	216.956	247.067	165.575	204.366	170.511	149.192	138.656	132.224	123.053	513.684	175.51	444.384	156.575	445.485	397.278	384.724	366.384	360.905
431	P9WQA3	Rv0363c	ncbi-geneid:886474	NC_000962.3	K01624	fba; fructose-bisphosphate aldolase	Involved in glycolysis (at the sixth step) [catalytic activity: D-fructose 1,6-bisphosphate = glycerone phosphate + D-glyceraldehyde 3-phosphate].	Probable fructose-bisphosphate aldolase Fba	intermediary metabolism and respiration	Essential	53	18	362.849	0.000333872	16789.9	16921.2	13633.4	17034.2	12517.8	12893.4	10583.7	11128.7	10582.6	10708	7246.7	11744.7	4886.39	5325.84	3648.9	5480.95	5517.27	11453.3
432	P9WLB7	Rv2313c	ncbi-geneid:885268	NC_000962.3	NA	hypothetical protein	Unknown	Hypothetical protein	conserved hypotheticals	Non-Essential	6	3	40.5605	0.000337469	3.14616	3.46253	0.283034	0.995155	4.93329	4.13264	1.8701	4.60129	2.89307	21.506	18.3812	185.99	142.269	174.211	165.333	0.975436	8.5549	58.7746
433	P9WIH1	Rv1386	ncbi-geneid:886757	NC_000962.3	NA	PE15; PE family protein PE15	Function unknown	PE family protein PE15	PE/PPE	Growth Advantage	6	2	60.7408	0.000338985	6.78815	12.2045	233.372	31.731	403.438	116.703	1.44418	12.6806	67.1649	4.50382	3.96825	2.07227	1.4187	0.605823	4.6098	0.043797	0.848548	2.25865
434	P9WPW7	Rv1658	ncbi-geneid:885645	NC_000962.3	K01940	argG; argininosuccinate synthase	Arginine biosynthesis [catalytic activity: ATP + L-citrulline + L-aspartate = AMP + diphosphate + L-argininosuccinate]	Probable argininosuccinate synthase ArgG	intermediary metabolism and respiration	Essential	62	18	510.9	0.000339222	2893.48	2861.7	2896.77	3123.83	4466.96	4396.01	3409.26	3684.91	3739.09	4686.75	4469.93	9035.98	5458.86	5424.9	3624.52	5771.35	5733.24	8479.58
435	P9WHK7	Rv1699	ncbi-geneid:885048	NC_000962.3	K01937	pyrG; CTP synthase	Pyrimidine biosynthesis (last step) [catalytic activity: ATP + UTP + glutamine = ADP + orthophosphate + CTP (ammonia can replace glutamine).]	Probable CTP synthase PyrG	intermediary metabolism and respiration	Essential	37	7	235.292	0.000339222	163.172	160.236	133.54	141.515	465.291	443.212	243.014	1175.98	954.279	791.486	559.96	3047.53	2097.34	1168.99	1374.56	1256.82	1133.61	1284.27
436	O07431	Rv0187	ncbi-geneid:886779	NC_000962.3	NA	O-methyltransferase	Thought to be involved in transfer of methyl group.	Probable O-methyltransferase	intermediary metabolism and respiration	Non-Essential	32	22	221.163	0.000345541	2365.58	2506.28	1847.89	2014.38	2074	1932.56	1525.43	2097.64	2018.1	1432.43	1234.03	1876.83	809.022	895.768	889.051	963.565	1120.31	2083.64
437	I6XWA1	Rv0777	ncbi-geneid:888929	NC_000962.3	K01756	purB; adenylosuccinate lyase PurB	Involved in de novo purine biosynthesis (at the eight step) [catalytic activity: 1-(5-phosphoribosyl)-4-(N-succino-carboxamide) -5-aminoimidazole = fumarate + 5'-phosphoribosyl-5-amino-4-imidazolecarboxamide (also catalyzes: N6-(1,2-dicarboxyethyl)AMP = fumarate + AMP)].	Probable adenylosuccinate lyase PurB (adenylosuccinase) (ASL) (ASASE)	intermediary metabolism and respiration	Essential	6	1	36.5468	0.000345541	350.763	176.46	263.881	353.016	381.966	407.093	230.724	270.469	260.578	684.898	504.333	1322.14	546.169	478.09	392.15	432.212	428.915	867.701
438	O50459	Rv1244	ncbi-geneid:887093	NC_000962.3	NA	lpqZ; lipoprotein LpqZ	Unknown	Probable lipoprotein LpqZ	cell wall and cell processes	Non-Essential	2	1	11.8602	0.000346132	114.533	95.3136	75.7129	130.446	215.454	212.536	170.011	213.972	165.961	48.4407	43.0682	89.2789	9.68341	53.3331	67.4116	62.1031	68.3902	63.5209
439	P71658	Rv1388	ncbi-geneid:886751	NC_000962.3	NA	mihF; integration host factor MihF	Unknown	Putative integration host factor MihF	information pathways	Non-Essential	62	27	417.77	0.000353902	5713.55	6755.41	5530.93	11545.1	10872	10167.8	5185.83	5314.69	5232.43	14743.3	9745.74	23775.8	12804	12357.8	9998.42	11598.1	11537.1	19702.8
440	P9WPR9	Rv1488	ncbi-geneid:886515	NC_000962.3	NA	hypothetical protein	Function unknown	Possible exported conserved protein	cell wall and cell processes	Non-Essential	71	29	576.838	0.000354957	9389.79	9562.26	9295.23	8297.36	7072.37	7298.43	7939.79	7321.79	6805.04	6119.45	5851.78	8146.75	4103.46	4553.24	3937.17	4337.39	4026.16	7289.03
441	O07808	Rv3815c	ncbi-geneid:886149	NC_000962.3	NA	acyltransferase	Function unknown; probably involved in cellular metabolism.	Possible acyltransferase	intermediary metabolism and respiration	Non-Essential	28	8	167.306	0.000369804	2026.4	1747.16	1010.21	2910.14	1797.26	1913.37	1438.35	1361.99	1019.22	515.075	385.396	1326.23	351.193	226.983	846.749	274.421	352.822	1699.31
442	P9WFI9	Rv0281	ncbi-geneid:886618	NC_000962.3	NA	S-adenosylmethionine-dependent methyltransferase	Possible methyltransferase	Possible S-adenosylmethionine-dependent methyltransferase	lipid metabolism	Non-Essential	44	21	356.528	0.000372642	3598.37	3697.02	4573.12	3194.64	3532.66	3741.7	3327.93	3872.05	4105.22	3951.27	4901.01	5520.19	4373.02	4309.09	4640.21	4466.58	4676.36	5961.51
443	I6YDK7	Rv2502c	ncbi-geneid:887168	NC_000962.3	K01969	accD1; acetyl-/propionyl-CoA carboxylase subunit beta	Involved in fatty acid metabolism.	Probable acetyl-/propionyl-CoA carboxylase (beta subunit) AccD1	lipid metabolism	Non-Essential	32	8	181.752	0.00038037	425.704	454.302	638.986	447.276	537.662	474.511	373.863	573.419	547.734	265.969	240.503	466.552	305.277	402.473	178.321	355.116	282.747	348.093
444	I6Y2G3	Rv3068c	ncbi-geneid:888826	NC_000962.3	K01835	pgmA; phosphoglucomutase PgmA	This enzyme participates in both the breakdown and synthesis of glucose [catalytic activity: alpha-D-glucose 1-phosphate = alpha-D-glucose 6-phosphate].	Probable phosphoglucomutase PgmA (glucose phosphomutase) (PGM)	intermediary metabolism and respiration	Non-Essential	45	11	304.365	0.000382011	167.54	102.121	293.919	170.757	259.381	204.866	178.418	180.607	183.351	162.147	476.644	283.396	335.258	358.602	385.693	422.896	423.201	441.998
445	O33249	Rv2114	ncbi-geneid:887803	NC_000962.3	NA	hypothetical protein	Unknown	Conserved protein	conserved hypotheticals	Growth Advantage	13	2	77.0678	0.000382011	87.0411	88.6922	44.9027	78.3717	150.983	123.686	93.9011	100.558	107.159	203.058	160.656	369.783	154.879	128.748	152.528	172.034	160.613	376.362
446	O53404	Rv1056	ncbi-geneid:887147	NC_000962.3	NA	hypothetical protein	Function unknown	Conserved protein	conserved hypotheticals	Non-Essential	35	19	301.986	0.000386966	1140.41	1678.97	946.24	1271.18	1115.87	993.556	1171.91	1139.24	1140.35	610.874	393.277	1026.67	485.924	500.964	686.426	699.046	653.338	1256.67
447	P9WNA9	Rv0284	ncbi-geneid:886611	NC_000962.3	NA	eccC3; ESX-3 secretion system protein EccC3	Unknown	ESX conserved component EccC3. ESX-3 type VII secretion system protein. Possible membrane protein.	cell wall and cell processes	Essential	51	18	335.815	0.000389397	1576.19	1567.99	1227.74	1696.83	1554.47	1409.15	1379.74	1406.91	1354.95	2381.93	1733.63	3213.34	1712.62	1543.67	1800.26	2156.67	2317.59	2794.42
448	P9WQA1	Rv3011c	ncbi-geneid:887262	NC_000962.3	K02433	gatA; glutamyl-tRNA(GLN) amidotransferase subunit A	Component of the translational apparatus. Furnishes a means for formation of correctly charged GLN-tRNA(GLN) through the transamidation of misacylated GLU-tRNA(GLN) in organisms which lack glutaminyl-tRNA synthetase. The reaction takes place in the presence of glutamine and ATP through an activated gamma-phospho-GLU-tRNA(GLN) [catalytic activity: ATP + L-glutamyl-tRNA(GLN) + L-glutamine = ADP + p…	Probable glutamyl-tRNA(GLN) amidotransferase (subunit A) GatA (Glu-ADT subunit A)	information pathways	Essential	49	18	351.587	0.000396025	1108.74	1299.64	981.64	1148.35	2550.5	2495.34	1322.3	2301.86	2289.76	3009.44	3707.33	2143.53	3034.99	3083.62	2967.41	3991.54	3788.1	2229.86
449	L7N6A5	Rv3264c	ncbi-geneid:888715	NC_000962.3	K00966	manB; D-alpha-D-mannose-1-phosphate guanylyltransferase ManB	Involved in GDP-mannose biosynthesis and biosynthesis of nucleotide-activated glycero-manno-heptose (D-alpha-D pathway): generates GDP-mannose and phosphate from GTP and alpha-D-mannose 1-phosphate. MANB product is needed for all mannosyl glycolipids and polysaccharides which, like rhamnosyl residues, are an important part of the mycobacterium envelope [catalytic activity: alpha-D-mannose 1-phosp…	D-alpha-D-mannose-1-phosphate guanylyltransferase ManB (D-alpha-D-heptose-1-phosphate guanylyltransferase)	cell wall and cell processes	Essential	50	23	344.902	0.000401847	1921.51	2026.07	1771.5	1940.55	1947.21	1779.86	1489.9	1652.34	1391.56	2802.92	2036.73	4760.45	1935.22	2606.61	2994.55	2651.13	2271.38	4062.46
450	P9WL45	Rv2676c	ncbi-geneid:887718	NC_000962.3	K00435	hypothetical protein	Function unknown	Conserved protein	conserved hypotheticals	Essential	28	11	172.803	0.000406088	1112.04	1714.09	1474.32	1602.02	1251.89	1185.87	1265.66	1262.79	1216.99	1652.02	1967.2	2841.59	1882.47	2162.58	2038.94	1482.95	1439.45	2571.17
451	O05769	Rv3090	ncbi-geneid:888668	NC_000962.3	NA	hypothetical protein	Unknown	Unknown alanine and valine rich protein	conserved hypotheticals	Non-Essential	27	10	177.609	0.000406558	2536.26	3828.95	3267.45	3484.34	2999.77	2645.06	2740.51	2614.86	2730.51	2261.08	1707.72	3011.15	1755.64	1628.77	1261.82	1449.94	1452.81	2764.62
452	P9WGL7	Rv3143	ncbi-geneid:887576	NC_000962.3	NA	response regulator	Unknown, but could be involved in regulatory mechanism	Probable response regulator	regulatory proteins	Non-Essential	20	8	156.623	0.000414016	1714.53	1637.26	1240.24	2561.8	1724.03	1658.98	1317.99	1299.97	1192.53	1506.73	1023.88	1332.24	646.595	648.839	578.802	586.332	629.94	1021.1
453	P9WQ01	Rv1654	ncbi-geneid:888076	NC_000962.3	K00930	argB; acetylglutamate kinase	Arginine biosynthesis (second step) [catalytic activity: ATP + N-acetyl-L-glutamate = ADP + N-acetyl-L-glutamate 5-phosphate]	Probable acetylglutamate kinase ArgB	intermediary metabolism and respiration	Essential	31	8	181.751	0.000414379	285.324	289.151	225.242	301.191	197.432	209.334	201.074	172.788	166.56	92.0286	73.383	234.52	90.6214	161.771	73.9089	73.6885	84.29	196.465
454	P9WFV5	Rv2580c	ncbi-geneid:887479	NC_000962.3	K01892	hisS; histidine--tRNA ligase	Involved in translation mechamism [catalytic activity: ATP + L-histidine + tRNA(his) = AMP + pyrophosphate + L-histidyl-tRNA(his)].	Probable histidyl-tRNA synthetase HisS (histidine--tRNA ligase) (HISRS) (histidine--translase)	information pathways	Essential	47	20	358.676	0.000417217	1085.62	1129.46	954.514	1669.9	868.569	1283.6	836.212	835.892	600.017	305.925	348.574	681.793	387.616	436.199	93.8155	492.991	484.175	704.12
455	P96847	Rv3565	ncbi-geneid:888305	NC_000962.3	NA	aspB; aspartate aminotransferase AspB	Thought to be involved in glutamate biosynthesis [catalytic activity: L-aspartate + 2-oxoglutarate = oxaloacetate + L-glutamate].	Possible aspartate aminotransferase AspB (transaminase A) (ASPAT) (glutamic--oxaloacetic transaminase) (glutamic--aspartic transaminase)	intermediary metabolism and respiration	Non-Essential	17	3	108.669	0.000475462	37.8527	47.0636	44.4425	46.6293	57.8567	54.8734	57.2812	62.3102	60.0688	37.7281	24.5172	22.7278	30.0606	39.6849	6.31672	28.4841	16.0108	25.2234
456	P9WPE7	Rv0440	ncbi-geneid:886354	NC_000962.3	K04077	groEL2; molecular chaperone GroEL	Prevents misfolding and promotes the refolding and proper assembly of unfolded polypeptides generated under stress conditions.	60 kDa chaperonin 2 GroEL2 (protein CPN60-2) (GroEL protein 2) (65 kDa antigen) (heat shock protein 65) (cell wall protein A) (antigen A)	virulence, detoxification, adaptation	Essential	278	131	1924.17	0.000479454	36045.6	36553.8	29785	42683.8	51306.8	49839.1	27137.1	44187.1	42742.6	54868.6	60156.2	74684.2	57032.3	69489.2	36907.3	61663.1	59783.4	77605.7
457	L7N6B1	Rv1322A	ncbi-geneid:3205097	NC_000962.3	K05606	hypothetical protein	Function unknown	Conserved protein	conserved hypotheticals	Non-Essential	8	5	51.8866	0.000479454	100.354	96.2168	159.297	108.938	133.768	142.754	92.9992	108.337	114.553	134.884	226.351	212.829	256.371	301.187	210.555	97.3085	197.549	262.164
458	P9WHD9	Rv0714	ncbi-geneid:888411	NC_000962.3	K02874	rplN; 50S ribosomal protein L14	This protein binds directly to 23S ribosomal RNA.	50S ribosomal protein L14 RplN	information pathways	Essential	32	15	210.963	0.000479454	3529.62	3596.6	2961.03	4533.75	4513.57	4907.32	2440.3	4229.74	4057.56	4870.21	7568.29	7646.41	5653.82	5873.04	5258.96	4448.37	4704.34	6414.85
459	P9WPA9	Rv1712	ncbi-geneid:885157	NC_000962.3	K00945	cmk; cytidylate kinase	Catalyzes the transfer of a phosphate group from ATP to either CMP or dCMP to form CDP or dCDP and ADP [catalytic activity: ATP + CMP = ADP + CDP].	Cytidylate kinase Cmk (CMP kinase) (cytidine monophosphate kinase) (ck)	intermediary metabolism and respiration	Growth Defect	17	4	110.462	0.000479454	36.4853	40.5719	31.2603	7.67298	3.19324	4.6242	20.549	15.9698	17.8536	103.778	145.235	14.4336	159.799	182.394	191.224	158.341	152.012	19.8407
460	I6XU97	Rv0045c	ncbi-geneid:887029	NC_000962.3	NA	hydrolase	Function unknown; probably involved in lipid biosynthesis.	Possible hydrolase	lipid metabolism	Non-Essential	27	10	173.992	0.00048033	46.853	20.0076	49.5602	111.289	28.4297	56.4776	43.1506	71.3769	52.2674	68.9578	169.722	65.3711	176.653	176.529	132.813	77.9957	117.294	124.808
461	P0CG96	Rv0814c	ncbi-geneid:885435	NC_000962.3	NA	hypothetical protein	Thought to be involved in sulphur metabolism.	Conserved protein SseC2	intermediary metabolism and respiration	Growth Advantage	18	9	149.657	0.00048379	4222	4461.96	4694.15	5009.76	7222.17	7108.37	6131.35	6416.64	6200.53	6808.8	6746.38	12817.2	8301.14	8894.87	6515.53	9521.39	9310.72	12745.9
462	P0CG96	Rv3118	ncbi-geneid:888809	NC_000962.3	NA	hypothetical protein	Thought to be involved in sulphur metabolism.	Conserved hypothetical protein SseC1	intermediary metabolism and respiration	Growth Advantage	18	9	149.657	0.00048379	4222	4461.96	4694.15	5009.76	7222.17	7108.37	6131.35	6416.64	6200.53	6808.8	6746.38	12817.2	8301.14	8894.87	6515.53	9521.39	9310.72	12745.9
463	P9WFK3	Rv0504c	ncbi-geneid:887268	NC_000962.3	NA	hypothetical protein	Function unknown	Conserved protein	conserved hypotheticals	Non-Essential	2	1	10.9438	0.000485828	165.525	144.495	110.835	54.1745	24.6658	19.6324	86.733	58.3962	62.3998	50.8597	17.6956	0.692394	4.84867	6.72617	3.03152	23.2427	23.7542	0.730054
464	Q6MWX1	Rv3478	ncbi-geneid:888047	NC_000962.3	NA	PPE60; PE family protein PPE60	Function unknown	PE family protein PPE60	PE/PPE	Non-Essential	14	4	103.378	0.000486977	349.114	357.31	267.848	496.193	628.309	596.477	381.195	386.627	381.331	268.661	168.22	193.379	113.319	109.746	129.333	365.883	343.389	253.96
465	I6XEX3	Rv2651c	ncbi-geneid:887837	NC_000962.3	K06904	prophage protease	Function unknown; possibly hydrolyzes peptides and/or proteins.	Possible PhiRv2 prophage protease	insertion seqs and phages	Growth Defect	5	1	30.0795	0.000495246	48.257	57.4562	40.6578	16.1868	32.435	28.5426	31.4611	29.6165	51.7084	8.50468	9.72576	5.16829	15.7546	11.7005	8.42757	11.2947	16.5737	0
466	O53509	Rv2175c	ncbi-geneid:887852	NC_000962.3	NA	DNA-binding protein	Unknown	Conserved regulatory protein	regulatory proteins	Non-Essential	19	4	139.088	0.000502806	332.247	336.036	582.584	538.402	707.418	667.392	266.456	540.265	524.985	754.492	1253.32	1254.55	777.009	594.586	860.808	681.119	778.936	1015.98
467	O07191	Rv2689c	ncbi-geneid:887219	NC_000962.3	NA	hypothetical protein	Function unknown	Conserved alanine and valine and glycine rich protein	conserved hypotheticals	Non-Essential	15	7	94.7616	0.000509668	51.7828	78.3676	56.5227	70.9869	40.8511	58.087	35.2809	42.167	39.3311	156.11	109.3	180.179	72.8886	96.1494	64.5345	59.6976	82.8117	105.289
468	P9WN81	Rv2249c	ncbi-geneid:887276	NC_000962.3	K00111	glpD1; glycerol-3-phosphate dehydrogenase	Involved in aerobic respiration and oxidation of glycerol. Reduces an acceptor and generates glycerone phosphate from Sn-glycerol 3-phosphate. Possibly play a role in metabolism of riboflavin, FAD,FMN [catalytic activity: SN-glycerol 3-phosphate + acceptor = glycerone phosphate + reduced acceptor].	Probable glycerol-3-phosphate dehydrogenase GlpD1	intermediary metabolism and respiration	Non-Essential	7	2	36.6203	0.000512602	223.672	353.269	273.4	193.058	182.949	174.316	183.329	191.365	204.674	195.683	116.294	172.729	142.065	85.8586	114.334	117.329	83.7235	166.453
469	O06816	Rv1443c	ncbi-geneid:886622	NC_000962.3	NA	hypothetical protein	Unknown	Unknown protein	conserved hypotheticals	Non-Essential	21	6	136.207	0.000512805	1301.23	1642.99	1195.5	1131.91	830.901	783.99	3151.59	2893.89	3025.25	296.544	896.993	507.853	764.003	796.705	732.434	766.159	749.505	514.028
470	P9WQF5	Rv2988c	ncbi-geneid:887875	NC_000962.3	K01703	leuC; 3-isopropylmalate dehydratase large subunit	Involved in leucine biosynthesis (at the second step) [catalytic activity: 3-isopropylmalate = 2-isopropylmaleate + H(2)O (also catalyses 2-isopropylmaleate + H(2)O = 3-hydroxy-4-methyl-3-carboxypentanone)].	Probable 3-isopropylmalate dehydratase (large subunit) LeuC (isopropylmalate isomerase) (alpha-IPM isomerase) (IPMI)	intermediary metabolism and respiration	Growth Defect	41	14	271.224	0.000515688	511.168	667.416	495.509	403.188	441.62	403.73	485.929	469.567	491.219	1460.46	943.832	2748.25	914.276	897.847	357.491	997.685	918.75	1800.23
471	P9WFY1	Rv1613	ncbi-geneid:885291	NC_000962.3	K01695	trpA; tryptophan synthase subunit alpha	Tryptophan biosynthesis pathway (fifth - last step). The alpha subunit is responsible for the ALDOL cleavage of indoleglycerol phosphate to indole and glyceraldehyde 3- phosphate. [catalytic activity: L-serine + 1-(indol-3-YL)glycerol 3-phosphate = L-tryptophan + glyceraldehyde 3-phosphate + H(2)O.]	Probable tryptophan synthase, alpha subunit TrpA	intermediary metabolism and respiration	Essential	36	16	243.4	0.000520732	2763.24	2712.31	2088.64	2774.82	3130.1	2980.19	1869.49	2508.14	2386.27	4152.93	2719.94	6514.16	4039.75	3881.91	3209.3	3486.03	3416.54	6080.52
472	O06159	Rv2495c	ncbi-geneid:888237	NC_000962.3	K09699	bkdC; branched-chain keto acid dehydrogenase E2 component	Involved in energy metabolism. The branched-chain alpha-keto acid dehydrogenase complex catalyzes the overall conversion of branched chain alpha-keto acids to acyl-CoA and CO2. It contains multiple copies of three enzymatic components: branched-chain alpha-keto acid decarboxylase (E1), lipoamide acyltransferase (E2) and lipoamide dehydrogenase (E3).	Probable branched-chain keto acid dehydrogenase E2 component BkdC	intermediary metabolism and respiration	Non-Essential	33	9	218.459	0.000532574	2079.59	2725.62	2065.45	2627.4	1760.72	1741.62	1921.48	1891.19	1770.19	1649.01	1082.67	2273.59	834.047	869.396	648.961	757.053	760.014	1693.9
473	P9WNR7	Rv3869	ncbi-geneid:886166	NC_000962.3	NA	eccB1; ESX-1 secretion system protein EccB	Unknown	ESX conserved component EccB1. ESX-1 type VII secretion system protein. Possible membrane protein.	cell wall and cell processes	Non-Essential	26	10	180.794	0.000532574	859.126	994.022	748.911	1100.35	1250.74	1141.7	1113.98	1193.36	1068.86	922.563	487.882	1131.17	600.066	505.985	412.217	605.28	456.638	779.338
474	I6XY36	Rv1498A	ncbi-geneid:3205040	NC_000962.3	K09165	hypothetical protein	Function unknown	Conserved protein	conserved hypotheticals	Growth Advantage	34	13	227.031	0.000535472	12245	12985.1	10310.2	13282.7	11712.6	11594.2	8388.85	10790.6	10750.9	8665.42	6200.35	6762	3121.99	6159.06	2115.77	6119.94	6176.52	10204.5
475	P9WKB3	Rv2484c	ncbi-geneid:888623	NC_000962.3	K00635	diacyglycerol O-acyltransferase	May be involved in synthesis of triacylglycerol	Possible triacylglycerol synthase (diacylglycerol acyltransferase)	lipid metabolism	Non-Essential	16	4	94.9961	0.000535472	50.4034	50.5284	43.6494	35.809	52.4803	47.9344	45.4592	52.3115	56.6725	108.414	129.435	57.6892	91.4592	119.482	65.8223	58.909	72.3119	50.97
476	P9WHW5	Rv0018c	ncbi-geneid:887070	NC_000962.3	K20074	pstP; phosphoserine/threonine phosphatase PstP	Involved in regulation (using dephosphorylation of a specific phosphorylated substrate).	Phosphoserine/threonine phosphatase PstP	regulatory proteins	Essential Domain	19	4	96.1018	0.000536093	813.107	655.897	627.169	758.572	535.611	475.974	470.108	424.851	545.274	531.31	156.346	357.841	82.1231	342.126	257.112	271.27	244.587	361.608
477	O05842	Rv3224	ncbi-geneid:888852	NC_000962.3	NA	iron-regulated short-chain dehydrogenase/reductase	Function unknown; probably involved in cellular metabolism.	Possible iron-regulated short-chain dehydrogenase/reductase	intermediary metabolism and respiration	Non-Essential	87	45	574.408	0.000536093	12882.2	13022.7	10246.2	16011.4	12410.9	12272.9	9747.22	9884.44	9343.44	9695.48	6482.79	11399.5	6211.52	6382.97	5699.77	5947.41	5918.98	10920.3
478	P9WKV7	Rv0479c	ncbi-geneid:885535	NC_000962.3	NA	membrane protein	Unknown	Probable conserved membrane protein	cell wall and cell processes	Essential	29	9	197.395	0.000541441	1310.77	2020.06	1743.49	2027.43	1424.11	1367.71	1277.06	1191.14	1236.33	1307.59	900.852	1537.79	769.764	724.669	563.235	594.88	608.341	1050.79
479	O53749	Rv0464c	ncbi-geneid:886296	NC_000962.3	NA	hypothetical protein	Function unknown	Conserved protein	conserved hypotheticals	Non-Essential	24	5	150.771	0.000543946	806.437	628.101	543.771	719.512	1106.65	984.028	945.352	985.383	932.131	421.467	283.802	893.852	399.664	361.512	509.986	420.223	414.236	738.851
480	Q50732	Rv2566	ncbi-geneid:887737	NC_000962.3	NA	hypothetical protein	Function unknown	Long conserved protein	conserved hypotheticals	Non-Essential	49	14	291.903	0.000547886	636.361	595.758	733.144	690.434	587.794	568.026	469.065	466.802	423.391	433.197	487.68	412.508	267.825	396.848	257.812	294.846	291.643	526.889
481	O50398	Rv3369	ncbi-geneid:887669	NC_000962.3	NA	hypothetical protein	Function unknown	Conserved protein	conserved hypotheticals	Non-Essential	25	15	140.481	0.000552282	3830.83	3686.9	3077.61	4016.69	2880.06	2817.82	2614.68	2620.37	2419.75	3015.94	1970.27	2963.26	1664.24	1606.36	1340.02	1502.34	1709	2217.18
482	P9WHB9	Rv0703	ncbi-geneid:888353	NC_000962.3	K02892	rplW; 50S ribosomal protein L23	Binds to a specific region on the 23S rRNA.	50S ribosomal protein L23 RplW	information pathways	Essential	19	6	152.004	0.000563057	715.047	824.298	729.108	555.208	562.474	546.324	508.796	486.416	515.337	1474.18	1048.09	1139.18	837.779	853.67	549.936	853.744	831.959	1097.23
483	P9WHN5	Rv2111c	ncbi-geneid:888788	NC_000962.3	K13570	pup; ubiquitin-like protein Pup	Involved in proteasomal degradation. Covalently binds to protein substrates.	Prokaryotic ubiquitin-like protein Pup	intermediary metabolism and respiration	Uncertain	12	8	73.4318	0.000566979	79.7542	70.4053	64.3804	133.462	84.3166	112.641	63.1042	60.8769	69.8459	342.983	398.602	44.6534	247.723	173.538	241.037	203.172	212.646	178.009
484	P9WKR7	Rv0875c	ncbi-geneid:885669	NC_000962.3	NA	hypothetical protein	Unknown	Possible conserved exported protein	cell wall and cell processes	Non-Essential	1	1	5.2423	0.000567859	783.1	775.459	530.04	263.897	144.688	130.627	329.773	271.513	278.252	2.84995	15.7131	4.08696	196.672	205.947	229.643	0.102903	7.96527	7.4407
485	O53370	Rv3318	ncbi-geneid:887639	NC_000962.3	K00239	sdhA; succinate dehydrogenase flavoprotein subunit	Involved in tricarboxylic acid cycle. Membrane-bound FAD-containing enzyme which is responsible for succinate interconversion [catalytic activity: succinate + acceptor = fumarate + reduced acceptor].	Probable succinate dehydrogenase (flavoprotein subunit) SdhA (succinic dehydrogenase) (fumarate reductase) (fumarate dehydrogenase) (fumaric hydrogenase)	intermediary metabolism and respiration	Non-Essential	50	17	311.514	0.000573458	905.534	847.918	701.636	1173.22	928.952	1089.99	889.945	872.541	971.972	599.946	250.685	843.047	289.561	301.547	522.948	388.612	413.758	1043.91
486	P9WP85	Rv2207	ncbi-geneid:887781	NC_000962.3	K00768	cobT; nicotinate-nucleotide-dimethylbenzimidazol phosphoribosyltransferase	Involved in cobalamin biosynthesis	Probable nicotinate-nucleotide-dimethylbenzimidazol phosphoribosyltransferase CobT	intermediary metabolism and respiration	Non-Essential	38	13	266.119	0.000577249	1250.42	1316.94	928.696	1109.33	1397	1348.21	1267.81	1227.84	1324.4	2069.42	1425.37	3436.52	1733.38	1709.93	1767.25	1448.64	1559.49	2712.11
487	P9WM45	Rv1269c	ncbi-geneid:887039	NC_000962.3	NA	hypothetical protein	Unknown	Conserved probable secreted protein	cell wall and cell processes	Non-Essential	10	3	57.6795	0.000588417	419.945	429.598	321.02	716.932	504.786	571.251	350.526	338.783	383.811	371.672	244.353	429.202	182.804	184.531	146.188	176.876	166.986	322.926
488	Q6MX39	Rv0469	ncbi-geneid:886286	NC_000962.3	K00574	umaA; mycolic acid synthase UmaA	Involved in mycolic acid modification or synthesis.	Possible mycolic acid synthase UmaA	lipid metabolism	Non-Essential	16	1	102.235	0.000588708	0	0	2.40884	8.25578	1.9032	3.01093	1.48585	0	0	37.4397	42.9347	70.0572	0.720386	3.06484	4.82179	15.8241	37.9646	25.6769
489	P9WHI3	Rv3715c	ncbi-geneid:885307	NC_000962.3	K06187	recR; recombination protein RecR	May play a role in DNA repair. It seems to be involved in an RECBC-independent recombinational process of DNA repair. It may act with RECF|Rv0003 (and RECO|Rv2362c ?) for modulating assembly of disassembly of RECA filaments.	Probable recombination protein RecR	information pathways	Non-Essential	23	9	186.634	0.000612578	134.988	128.116	424.617	160.751	486.939	408.712	391.958	358.008	348.919	217.917	924.413	790.729	933.897	1181.36	1447.57	755.41	775.493	669.505
490	I6Y242	Rv2956	ncbi-geneid:887486	NC_000962.3	NA	hypothetical protein	Function unknown	Conserved protein	conserved hypotheticals	Non-Essential	13	3	74.9418	0.000612597	124.166	119.216	104.245	118.311	115.1	102.075	97.8726	91.5236	88.601	226.103	157.163	133.487	157.903	155.641	139.063	118.565	120.256	124.337
491	P9WQD5	Rv2928	ncbi-geneid:887446	NC_000962.3	NA	tesA; thioesterase TesA	Probably involved in biosynthesis of phthiocerol dimycocerosate (PDIM)	Probable thioesterase TesA	lipid metabolism	Non-Essential	16	5	112.573	0.000613369	340.061	322.227	258.583	249.389	131.669	140.631	210.766	193.192	121.224	555.87	578.077	413.668	310.648	324.255	297.904	348.42	300.076	383.539
492	O07738	Rv1894c	ncbi-geneid:885081	NC_000962.3	NA	hypothetical protein	Function unknown	Conserved hypothetical protein	conserved hypotheticals	Non-Essential	32	10	237.313	0.000622905	470.339	411.202	386.327	367.351	458.15	430.477	395.997	400.094	417.733	662.872	519.153	762.915	780.543	756.816	682.017	406.886	398.379	558.156
493	I6YA17	Rv2699c	ncbi-geneid:887218	NC_000962.3	NA	hypothetical protein	Function unknown	Conserved hypothetical protein	conserved hypotheticals	Essential	7	2	33.4625	0.000622905	49.2832	77.3074	80.034	158.035	184.579	194.07	45.6824	41.2419	57.7931	32.751	20.9961	42.8322	7.84181	12.1747	1.08434	19.766	21.7581	38.8859
494	Q10782	Rv1544	ncbi-geneid:886417	NC_000962.3	K07124	ketoacyl reductase	Function unknown, but possibly involvement in lipid metabolism.	Possible ketoacyl reductase	lipid metabolism	Non-Essential	38	16	224.989	0.000622905	3312.54	3364.82	2670.77	3057.47	4207.04	4050.78	2780.77	4115.48	4118.13	2037.39	1709.51	3465.01	2542.19	2515.51	2641.75	2141.37	2039.56	2904.04
495	I6Y1W3	Rv2857c	ncbi-geneid:888560	NC_000962.3	NA	3-oxoacyl-ACP reductase	Function unknown; possibly involved in cellular metabolism.	Probable short-chain type dehydrogenase/reductase	intermediary metabolism and respiration	Non-Essential	17	3	90.8919	0.000622905	389.341	756.625	568.368	861.756	594.239	561.955	508.954	499.154	474.465	512.21	212.031	670.758	291.269	206.936	262.738	161.906	144.157	271.539
496	P9WHV7	Rv1695	ncbi-geneid:885660	NC_000962.3	K00858	ppnK; inorganic polyphosphate/ATP-NAD kinase	Catalyzes the phosphorylation of NAD to NADP. Utilizes ATP and other nucleoside triphosphates as well as inorganic polyphosphate as a source of phosphorus [catalytic activity: ATP + NAD+ = ADP + NADP+].	Inorganic polyphosphate/ATP-NAD kinase PpnK (poly(P)/ATP NAD kinase)	intermediary metabolism and respiration	Essential	20	5	116.447	0.000631289	416.29	649.241	545.694	441.888	380.765	378.308	415.813	415.298	428.866	336.739	188.462	270.648	83.3327	182.554	143.945	249.047	257.403	478.095
497	P9WFF3	Rv3309c	ncbi-geneid:887944	NC_000962.3	K00761	upp; uracil phosphoribosyltransferase	Involved in pyrimidine salvage pathway [catalytic activity: UMP + pyrophosphate = uracil + 5-phospho-alpha-D-ribose 1-diphosphate].	Probable uracil phosphoribosyltransferase Upp (UMP pyrophosphorylase) (uprtase) (UMP diphosphorylase)	intermediary metabolism and respiration	Non-Essential	11	5	65.7865	0.000643044	307.837	307.734	335.993	297.301	350.641	338.132	317.308	376.776	357.738	131.525	129.126	8.78207	160.883	87.3086	80.6349	163.372	164.953	149.208
498	I6XW38	Rv0730	ncbi-geneid:888558	NC_000962.3	NA	GCN5-like N-acetyltransferase	Acetylation, substrate unknown	GCN5-related N-acetyltransferase	intermediary metabolism and respiration	Growth Advantage	44	14	307.179	0.000700099	1073.25	585.122	611.535	1413.67	616.06	674.161	1237.2	1059.26	1146.47	236.703	84.1049	802.328	74.1817	140.965	619.884	257.448	397.201	539.895
499	P9WQ13	Rv0670	ncbi-geneid:888190	NC_000962.3	K01151	end; endonuclease IV	Involved in base excision repair. Endonuclease IV plays a role in DNA repair. It cleaves phosphodiester bonds at apurinic or apyrimidinic sites (AP sites) to produce new 5' ends that are base-free deoxyribose 5-phosphate residues [catalytic activity: endonucleolytic cleavage to 5'-phosphooligonucleotide end-products].	Probable endonuclease IV End (endodeoxyribonuclease IV) (apurinase)	information pathways	Non-Essential	29	8	203.774	0.000700099	649.66	748.462	550.413	637.115	780.606	824.299	776.634	780.88	812.776	771.113	650.083	1568.21	1132.54	1178.36	1910.8	1138.52	1175.84	1659.35
500	P9WP53	Rv1336	ncbi-geneid:886867	NC_000962.3	K21148	cysM; O-phosphoserine sulfhydrylase	Involved in cysteine biosynthesis [catalytic activity: O-phospho-L-serine + H(2)S = L-cysteine + phosphate]	Cysteine synthase B CysM (CSASE B) (O-phosphoserine sulfhydrylase B) (O-phosphoserine (thiol)-lyase B)	intermediary metabolism and respiration	Growth Advantage	28	8	189.481	0.000702099	61.5895	252.002	324.261	243.08	229.42	210.539	252.064	227.983	234.898	192.996	585.59	753.716	537.669	647.923	404.858	427.943	408.225	569.128
501	P9WIJ5	Rv0319	ncbi-geneid:886555	NC_000962.3	K01304	pcp; pyrrolidone-carboxylate peptidase	Removes 5-oxoproline from various penultimate amino acid residues except L-proline [catalytic activity: 5-oxoprolyl-peptide + H2O = 5-oxoproline + peptide].	Probable pyrrolidone-carboxylate peptidase Pcp (5-oxoprolyl-peptidase) (pyroglutamyl-peptidase I) (PGP-I) (pyrase)	intermediary metabolism and respiration	Non-Essential	17	7	100.793	0.000716089	209.325	90.2379	294.259	249.195	130.595	155.284	265.123	232.133	303.536	49.3647	98.2769	73.9427	58.7499	108.646	90.925	161.957	180.006	82.0182
502	P9WJR1	Rv0866	ncbi-geneid:885431	NC_000962.3	K03635	moaE2; molybdopterin synthase catalytic subunit 2	Possibly a molybdenum biosynthesis cofactor. Conversion of molybdopterin precursor Z into molybdopterin requires transfer of two sulfur atoms to precursor Z (to generate the dithiolene group). This is catalyzed by the converting factor composed of a small and large subunit.	Probable molybdenum cofactor biosynthesis protein E2 MoaE2 (molybdopterin converting factor large subunit) (molybdopterin [MPT] converting factor, subunit 2)	intermediary metabolism and respiration	Non-Essential	16	5	96.8645	0.000720819	548.861	562.137	709.628	400.038	541.01	512.94	512.582	523.887	485.065	247.036	472.743	128.411	236.454	501.813	365.307	270.598	342.743	307.949
503	P9WKD7	Rv2465c	ncbi-geneid:887225	NC_000962.3	K01808	rpiB; ribose-5-phosphate isomerase B	Interconverts ribose-5-phosphate and ribulose-5-phosphate	Ribose-5-phosphate isomerase	intermediary metabolism and respiration	Essential	29	13	243.95	0.000721687	5331.48	5362.74	4396.31	6345.43	7844.34	7377.92	6616.51	6445.63	6470.17	3695.91	2488.32	7813.05	3144.5	3173.94	3374.32	3067.3	2956.13	5455.08
504	P9WKP1	Rv0940c	ncbi-geneid:885412	NC_000962.3	NA	oxidoreductase	Function unknown; probably involved in cellular metabolism.	Possible oxidoreductase	intermediary metabolism and respiration	Non-Essential	22	11	137.244	0.000722634	2089.68	1937.25	1549.66	1629.28	1553.71	1512.92	1553.43	1575.19	1446.02	890.794	601.775	1510.78	836.711	746.976	1550.92	997.73	1193.89	1406.82
505	I6XHH5	Rv3536c	ncbi-geneid:888406	NC_000962.3	K02554	hsaE; hydratase	Function unknown; probably involved in cellular metabolism. Predicted to be involved in lipid catabolism.	Probable hydratase	intermediary metabolism and respiration	Non-Essential	28	6	177.117	0.000730877	1954.41	1877.93	1500.1	2020.17	1512.74	1497.12	1278.15	1198.57	1318.85	1128	913.669	1365.17	459.062	491.337	339.878	816.435	834.376	1358.89
506	O06582	Rv1130	ncbi-geneid:885843	NC_000962.3	K01720	prpD; 2-methylcitrate dehydratase	Involved in methyl citrate cycle	Possible methylcitrate dehydratase PrpD	intermediary metabolism and respiration	Non-Essential	31	5	157.147	0.000758781	188.31	211.849	154.153	171.598	173.118	171.243	114.729	114.274	122.272	11.7741	24.1031	13.9429	7.08868	4.5907	307.848	13.7083	185.912	27.3281
507	P9WQL1	Rv0820	ncbi-geneid:885136	NC_000962.3	K02036	phoT; phosphate ABC transporter ATP-binding protein PhoT	Involved in active transport of inorganic phosphate across the membrane (import); responsible for energy coupling to the transport system. This is one of the proteins required for binding-protein-mediated phosphate transport.	Probable phosphate-transport ATP-binding protein ABC transporter PhoT	cell wall and cell processes	Growth Advantage	11	4	60.7566	0.000761825	24.0515	34.0552	50.8977	24.0509	97.158	83.8409	70.1773	74.8477	79.8746	107.567	92.6654	95.3783	105.245	113.175	112.255	122.019	115.206	123.847
508	P9WH35	Rv3458c	ncbi-geneid:887620	NC_000962.3	K02986	rpsD; 30S ribosomal protein S4	This protein binds directly to 16S ribosomal RNA.	30S ribosomal protein S4 RpsD	information pathways	Essential	55	21	463.856	0.000776191	1305.54	1667.47	3435.72	1144.97	2241.73	2031.89	2817.35	2590.45	2472.64	2469.5	5457.44	1781.75	5472.04	5728.9	5304.65	6285.87	5206.96	3882.91
509	P9WLA7	Rv2468c	ncbi-geneid:887767	NC_000962.3	NA	hypothetical protein	Function unknown	Conserved protein	conserved hypotheticals	Non-Essential	18	5	176.594	0.000782418	3040.99	2623.77	2264.63	3296.7	2393.9	2347.34	1982.07	2112.45	1997.59	2193.61	1604.27	2537.99	1101.46	1111.61	890.225	1059.76	1191.46	1935.01
510	O05461	Rv3883c	ncbi-geneid:886217	NC_000962.3	K14743	mycP1; membrane-anchored mycosin	Has proteolytic activity. Cleaves ESPB|Rv3881c. Expressed during infection of macrophages.	Membrane-anchored mycosin MycP1 (serine protease) (subtilisin-like protease) (subtilase-like) (mycosin-1)	intermediary metabolism and respiration	Non-Essential	4	1	21.9488	0.00078334	62.9878	64.2971	373.841	277.22	1088.84	1051.51	30.5103	162.859	221.554	22.445	58.5073	14.9221	27.6479	41.6313	43.8073	29.8094	108.428	14.1417
511	P0CH91	Rv0643c	ncbi-geneid:888058	NC_000962.3	K00574	mmaA3; methoxy mycolic acid synthase MmaA3	Involved in mycolic acids modification. Catalyzes unusual S-adenosyl-methionine-dependent transformation of a cis-olefin mycolic acid into a secondary alcohol. Catalyzes introduction of a hydroxyl group at the distal position on mycolic acid chains to produce the hydroxyl mycolate. Mycolic acids represent a major constituent of the mycobacterial cell wall complex. Methyl transfer results in forma…	Methoxy mycolic acid synthase 3 MmaA3 (methyl mycolic acid synthase 3) (MMA3) (hydroxy mycolic acid synthase)	lipid metabolism	Growth Advantage	6	3	31.2176	0.000809911	80.7808	86.2817	65.06	52.8048	74.2203	88.0951	91.9432	92.9587	84.128	134.105	129.98	204.929	154.137	2305.45	152.829	238.843	241.239	490.94
512	P9WIN9	Rv1980c	ncbi-geneid:885925	NC_000962.3	NA	mpt64; immunogenic protein Mpt64	Unknown	Immunogenic protein Mpt64 (antigen Mpt64/MPB64)	cell wall and cell processes	Growth Advantage	24	18	184.14	0.000811911	14828.6	10891.6	12017.1	12887	12248.1	11670.6	9676.08	10090.2	9789.41	8821.33	7239.92	12984.2	5693.87	6101.96	4766.56	5537.46	5681.1	10941.6
513	P9WFF1	Rv1850	ncbi-geneid:885359	NC_000962.3	K01428	ureC; urease subunit alpha	Involved in the conversion of urea to NH3 [catalytic activity: urea + H2O = CO2 + 2 NH3]	Urease alpha subunit UreC (urea amidohydrolase)	intermediary metabolism and respiration	Non-Essential	26	8	167.095	0.000814387	7139.57	7689.59	6209.9	7392.63	5214.97	5077.83	5153.25	4916.53	4906.56	7237.37	4487.79	2408.15	3296.87	3389.12	3497.72	3398.1	3411.65	1887.81
514	O53612	Rv0067c	ncbi-geneid:886991	NC_000962.3	NA	transcriptional regulator	Possibly involved in transcriptional mechanism.	Possible transcriptional regulatory protein (possibly TetR-family)	regulatory proteins	Non-Essential	5	1	25.2026	0.000825095	674.695	666.936	535.424	632.835	411.238	429.862	400.245	402.408	340.021	21.616	268.172	44.0543	198.486	245.136	319.395	176.959	161.974	14.9359
515	P95229	Rv0272c	ncbi-geneid:886635	NC_000962.3	NA	hypothetical protein	Unknown	Unknown protein	conserved hypotheticals	Non-Essential	25	6	145.146	0.000825095	438.578	278.561	360.671	371.591	483.505	427.564	403.945	393.836	434.57	223.076	174.036	388.834	240.694	209.502	229.743	258.621	249.092	440.852
516	P9WIX9	Rv0413	ncbi-geneid:886405	NC_000962.3	K03574	mutT3; 8-oxo-dGTP diphosphatase	Possibly involved in the go system responsible for removing an oxidatively damaged form of guanine (7,8-dihydro-8-oxoguanine) from DNA and the nucleotide pool. 8-oxo-dGTP is inserted opposite DA and DC residues of template DNA with almost equal efficiency thus leading to A.T to G.C transversions. MutT specifically degrades 8-oxo-dGTP to the monophosphate [catalytic activity: 8-oxo-dGTP + H2O = 8-…	Possible mutator protein MutT3 (7,8-dihydro-8-oxoguanine-triphosphatase) (8-oxo-dGTPase) (dGTP pyrophosphohydrolase)	information pathways	Non-Essential	6	2	32.531	0.000829063	0	0	1.53822	0	0	0	0	0	0.378729	9.12039	7.63169	126.617	2.7452	4.20805	26.5341	0	0.844164	2.28463
517	O86361	Rv0243	ncbi-geneid:886682	NC_000962.3	K00626	fadA2; acetyl-CoA acetyltransferase FadA	Function unknown, but involved in lipid degradation [catalytic activity: acyl-CoA + acetyl-CoA = CoA + 3-oxoacyl-CoA].	Probable acetyl-CoA acyltransferase FadA2 (3-ketoacyl-CoA thiolase) (beta-ketothiolase)	lipid metabolism	Non-Essential	65	36	432.424	0.000830917	5056.61	5247.29	4512.12	5156.65	3896.42	3971.04	3532.39	3594.42	3899.67	4475.94	2810.76	3707.9	1878.98	2336.22	2072.44	2492.72	2421.66	3824.62
518	P9WGD9	Rv2921c	ncbi-geneid:887205	NC_000962.3	K03110	ftsY; signal recognition particle receptor FtsY	Probably involved in the reception and insertion of a subset of proteins at the membrane: possibly membrane receptor for FFH|Rv2916c.	Probable cell division protein FtsY (SRP receptor) (signal recognition particle receptor)	cell wall and cell processes	Essential	51	19	339.771	0.000830917	849.597	866.344	627.114	810.842	902.096	897.478	802.042	816.599	678.519	2914.82	1898.09	2164.84	994.427	638.907	1054.41	2148.26	1923.23	1263.95
519	P96886	Rv3281	ncbi-geneid:888732	NC_000962.3	NA	accE5; bifunctional protein acetyl-/propionyl-CoAcarboxylase subunit epsilon AccE	Involved in long-chain fatty acid synthesis	Probable bifunctional protein acetyl-/propionyl-coenzyme A carboxylase (epsilon chain) AccE5	lipid metabolism	Essential	6	4	56.4167	0.000830917	245.212	232.61	177.717	292.899	422.931	379.14	299.384	278.873	274.789	438.585	565.49	330.191	561.414	459.491	287.599	439.292	437.787	714.247
520	P9WGT7	Rv0928	ncbi-geneid:885366	NC_000962.3	K02040	pstS3; phosphate ABC transporter substrate-binding lipoprotein PstS	Involved in active transport of inorganic phosphate across the membrane (import). This is one of the proteins required for binding-protein-mediated phosphate transport.	Periplasmic phosphate-binding lipoprotein PstS3 (PBP-3) (PstS3) (PHOS1)	cell wall and cell processes	Non-Essential	32	14	212.969	0.000830917	2120.01	2354.31	1932.03	3505.52	2504.02	2404.6	1530.72	1647.49	1722.51	1422.09	1416.39	1485.3	903.949	1656.91	523.42	1337.01	1245.13	1442.56
521	P9WN67	Rv3634c	ncbi-geneid:885765	NC_000962.3	K01784	galE1; UDP-glucose 4-epimerase	Involved in galactofuranosyl biosynthesis: converts UDO-GlcP to UDP-GalP [catalytic activity: UDP-glucopyranose = UDP-galactopyranose].	UDP-glucose 4-epimerase GalE1 (galactowaldenase) (UDP-galactose 4-epimerase) (uridine diphosphate galactose 4-epimerase) (uridine diphospho-galactose 4-epimerase)	intermediary metabolism and respiration	Essential	21	5	157.48	0.000836834	743.056	750.797	753.173	644.491	676.102	692.059	591.27	584.81	627.691	1047.84	556.972	1013.83	1451.11	1587.29	1637.25	815.664	858.732	1757.33
522	O86353	Rv2054	ncbi-geneid:888722	NC_000962.3	K01061	hypothetical protein	Unknown	Conserved protein	conserved hypotheticals	Growth Advantage	52	17	353.3	0.000902491	4302.31	4314.48	3363.09	4385.95	3820.32	3777.01	2897.33	3322.18	3190.64	3021.2	2131.92	3867.93	1816.02	1851.31	1399.26	2010.42	1982.94	3636.14
523	P9WJF3	Rv0008c	ncbi-geneid:887085	NC_000962.3	NA	cell wall synthesis protein CwsA	Unknown	Possible membrane protein	cell wall and cell processes	Non-Essential	21	5	162.779	0.000929223	2346.91	4031.71	3218.58	4283.62	2967.36	2886.94	2826.86	2825.32	2850.99	2441.76	1606.31	3252.87	1465.76	1505.33	1496.85	1493.26	1477.29	3201.92
524	O53943	Rv1794	ncbi-geneid:885881	NC_000962.3	NA	hypothetical protein	Function unknown	Conserved protein	conserved hypotheticals	Growth Defect	45	18	349.671	0.000951746	3954.74	3972.57	2910.12	4221.84	3382.78	3374.98	3019.91	2930.37	2676.71	4129.83	4405.88	6566.8	4155.1	4157.51	4244.03	3905.41	4023.17	5548.75
525	O05779	Rv3102c	ncbi-geneid:888672	NC_000962.3	K09812	ftsE; cell division ATP-binding protein FtsE	Involved in growth. Thought to be involved in active transport of septation component across the membrane. Responsible for energy coupling to the transport system. Is coded in an operon essential for cell division.	Putative cell division ATP-binding protein FtsE (septation component-transport ATP-binding protein ABC transporter)	cell wall and cell processes	Non-Essential	41	12	261.94	0.000960413	2658.34	2952.9	2509.43	2775.95	1997.33	1849.54	1675.67	1719.52	1606.79	1758.11	1239.1	2570.57	893.02	806.951	634.602	788.359	786.827	1577.86
526	P9WGV1	Rv1392	ncbi-geneid:886741	NC_000962.3	K00789	metK; S-adenosylmethionine synthetase	Involved in the activated methyl cycle. Catalyzes the formation of S-adenosylmethionine from methionine and ATP. The overall synthetic reaction is composed of two sequential steps, AdoMet formation and the subsequent tripolyphosphate hydrolysis which occurs prior to release of AdoMet from the enzyme. [catalytic activity : ATP + L-methionine + H(2)O = phosphate + diphosphate + S-adenosyl-L-methion…	Probable S-adenosylmethionine synthetase MetK (mat) (AdoMet synthetase) (methionine adenosyltransferase)	intermediary metabolism and respiration	Essential	64	31	461.176	0.000968288	3001.85	2877.44	6254.6	3440.89	4980.97	5016.25	4020	5249.76	5082.27	3940.94	9195.49	7568.17	6417.31	6596.77	5731.72	7910.66	7512.39	8115.54
527	P9WPG9	Rv2289	ncbi-geneid:887342	NC_000962.3	K01521	cdh; CDP-diacylglycerol pyrophosphatase	Involved in phospholipid biosynthesis [catalytic activity: CDP-diacylglycerol + H(2)O = CMP + phosphatidate].	Probable CDP-diacylglycerol pyrophosphatase Cdh (CDP-diacylglycerol diphosphatase) (CDP-diacylglycerol phosphatidylhydrolase)	lipid metabolism	Non-Essential	24	7	141.112	0.000984942	116.154	170.773	125.492	114.548	275.284	257.402	199.82	207.181	218.272	255.712	302.754	192.852	250.335	301.145	285.767	416.601	413.21	463.152
528	P9WHC3	Rv2442c	ncbi-geneid:885715	NC_000962.3	K02888	rplU; 50S ribosomal protein L21	Involved in translation mechanisms.	50S ribosomal protein L21 RplU	information pathways	Growth Defect	12	3	95.2205	0.00102307	2217.93	2134.53	1987.88	2993.03	2224.4	2132.77	1354.58	1317.69	1399.75	1596.99	1324.39	1815.2	816.904	755.02	649.248	816.085	701.872	1555.17
529	P9WKK9	Rv2995c	ncbi-geneid:888182	NC_000962.3	K00052	leuB; 3-isopropylmalate dehydrogenase	Involved in leucine biosynthesis (at the third step) [catalytic activity: 3-carboxy-2-hydroxy-4-methylpentanoate + NAD(+) = 3-carboxy-4-methyl-2-oxopentanoate + NADH (the product decarboxylates to 4-methyl-2-oxopentanoate)].	Probable 3-isopropylmalate dehydrogenase LeuB (beta-IPM dehydrogenase) (IMDH) (3-IPM-DH)	intermediary metabolism and respiration	Essential	30	16	210.868	0.00102533	1811.58	1764.9	1335.01	2009.38	1238.73	1372.59	1491.88	1377.6	1452.31	1944.99	957.897	1136.95	614.089	806.55	935.351	809.744	806.819	1157.63
530	P71792	Rv1513	ncbi-geneid:886464	NC_000962.3	NA	hypothetical protein	Function unknown	Conserved protein	conserved hypotheticals	Non-Essential	37	11	224.859	0.00105458	748.899	954.57	692.508	579.607	403.158	411.162	701.805	713.762	473.658	244.763	189.016	242.882	213.575	301.071	184.081	574.492	567.469	525.323
531	P9WMM9	Rv2122c	ncbi-geneid:888671	NC_000962.3	K01523	hisE; phosphoribosyl-ATP pyrophosphatase	Involved in histidine biosynthesis.	Phosphoribosyl-AMP pyrophosphatase HisE	intermediary metabolism and respiration	Essential	4	2	31.1311	0.00108146	8.8926	11.0864	7.4357	13.6517	29.3229	27.9537	15.802	14.0543	18.2875	70.7065	14.3405	107.77	56.2496	74.5646	53.2954	11.2087	37.096	84.2885
532	O53200	Rv2473	ncbi-geneid:888163	NC_000962.3	NA	hypothetical protein	Unknown	Possible alanine and proline rich membrane protein	cell wall and cell processes	Non-Essential	22	7	144.796	0.00108615	411.907	382.695	292.526	709.845	944.325	908.649	423.337	440.198	416.706	264.698	203.408	509.879	264.54	272.416	165.883	245.926	231.241	356.873
533	P9WJA3	Rv2626c	ncbi-geneid:888576	NC_000962.3	NA	hrp1; hypoxic response protein	Function unknown	Hypoxic response protein 1 Hrp1	conserved hypotheticals	Non-Essential	16	8	107.83	0.00109816	141.183	154.047	151.791	187.266	250.432	260.381	104.432	149.478	161.746	37.0026	118.887	19.455	102.815	115	119.613	89.7317	43.6387	14.8924
534	O33289	Rv2747	ncbi-geneid:888407	NC_000962.3	K00619	argA; L-glutamate alpha-N-acetyltranferase	Involved in arginine biosynthesis [catalytic activity: L-glutamate + acetyl-CoA <=> N-acetyl-L-glutamate + coenzyme A]	Probable L-glutamate alpha-N-acetyltranferase ArgA (alpha-N-acetylglutamate synthase)	intermediary metabolism and respiration	Essential	5	2	22.7251	0.00109869	602.208	459.936	720.399	993.205	816.322	816.347	465.211	568.082	598.26	362.263	654.124	529.301	478.055	240.64	350.272	213.583	170.631	381.209
535	O05853	Rv3213c	ncbi-geneid:888896	NC_000962.3	K03496	SOJ/ParA-like protein	Function unknown, but possibly involved in regulation of partitioning.	Possible SOJ/para-related protein	cell wall and cell processes	Non-Essential	24	7	170.001	0.00111738	547.404	505.497	412.237	460.339	1406.14	1374.51	1148.19	1167.01	1155.41	961.619	670.411	2451.53	2903.79	3186.12	2737.59	3377.97	3407.95	1866.8
536	P9WI55	Rv3628	ncbi-geneid:885775	NC_000962.3	K01507	ppa; inorganic pyrophosphatase	Involved in the function of cellular bioenergetics [catalytic activity: pyrophosphate + H(2)O = 2 orthophosphate].	Inorganic pyrophosphatase Ppa (pyrophosphate phospho-hydrolase) (PPASE) (inorganic diphosphatase) (diphosphate phospho-hydrolase)	intermediary metabolism and respiration	Essential	7	1	51.573	0.00111892	0	0	0	0	0	0	0	0	0	0.66013	0	1.6044	6.35303	22.6651	64.739	25.1716	33.9932	0
537	I6YGS0	Rv3617	ncbi-geneid:885769	NC_000962.3	NA	ephA; epoxide hydrolase EphA	Biotransformation enzyme that catalyzes the hydrolysis of epoxides (alkene oxides, oxiranes) and arene oxides to less reactive and more water soluble dihydrodiols by the trans addition of water. Thought to be involved in detoxification reactions following oxidative damage to lipids [catalytic activity: an epoxide + H(2)O = a glycol].	Probable epoxide hydrolase EphA (epoxide hydratase) (arene-oxide hydratase)	virulence, detoxification, adaptation	Non-Essential	4	2	22.1122	0.00113277	750.075	737.615	537.145	606.417	784.745	712.757	755.846	731.313	718.019	374.901	320.582	856.277	339.487	308.177	430.775	417.716	374.309	761.743
538	I6Y1V6	Rv2849c	ncbi-geneid:888236	NC_000962.3	K19221	cobO; cob(I)alamin adenosyltransferase	Involved in cobalamin biosynthesis; transforms cobyrinic acid into cobinamide [catalytic activity: ATP + cob(I)alamin + H(2)O = orthophosphate + pyrophosphate + adenosylcobalamin].	Probable cob(I)alamin adenosyltransferase CobO (corrinoid adenosyltransferase) (corrinoid adotransferase activity)	intermediary metabolism and respiration	Non-Essential	13	3	84.8658	0.00115681	345.122	331.506	270.976	478.274	352.196	390.092	270.379	318.412	331.679	585.31	229.412	1381.53	1066.84	436.407	1270.85	656.157	594.849	1002.12
539	P9WNT9	Rv3721c	ncbi-geneid:885361	NC_000962.3	K02343	dnaZX; DNA polymerase III subunit gamma/tau	DNA polymerase III is a complex, multichain enzyme responsible for most of the replicative synthesis in bacteria. This DNA polymerase also exhibits 3' to 5' exonuclease activity [catalytic activity: N deoxynucleoside triphosphate = N pyrophosphate + DNA(N)].	DNA polymerase III (subunit gamma/tau) DnaZ/X	information pathways	Essential	28	6	178.525	0.00117188	625.408	546.677	477.233	262.255	183.714	213.312	313.104	324.79	370.311	154.834	3.93904	121.456	11.2522	41.7892	93.9983	98.3582	124.683	263.387
540	P9WND3	Rv1406	ncbi-geneid:886706	NC_000962.3	K00604	fmt; methionyl-tRNA formyltransferase	Modify the free amino group of the aminoacyl moiety of methionyl-tRNA(fMet). The formyl group appears to play a dual role in the initiator identity of N-formylmethionyl-tRNA by:(I) promoting its recognition by IF2 and (II) impairing its binding to EFTU-GTP. [catalytic activity: 10-formyltetrahydrofolate + L-methionyl-tRNA + H(2)O = tetrahydrofolate + N-formylmethionyl-tRNA]	Probable methionyl-tRNA formyltransferase Fmt	information pathways	Growth Defect	37	11	220.647	0.00117996	2087.23	2765.06	3102.78	2753.75	2923.62	2682.39	1797.29	2570.03	2413.26	1558.15	1887.97	2705.51	1343.45	758.603	1317.61	1179.76	1538.98	2341.08
541	P9WPQ3	Rv2501c	ncbi-geneid:887309	NC_000962.3	K11263	accA1; acetyl/propionyl-CoA carboxylase subuit alpha	This protein carries two functions: biotin carboxyl carrier protein and biotin carboxyltransferase. Involved in the first step of long-chain fatty acid synthesis [catalytic activity: ATP + biotin-carboxyl-carrier protein + CO(2) = ADP + phosphate + carboxybiotin-carboxyl-carrier protein].	Probable acetyl-/propionyl-coenzyme A carboxylase alpha chain (alpha subunit) AccA1: biotin carboxylase + biotin carboxyl carrier protein (BCCP)	lipid metabolism	Non-Essential	68	18	446.234	0.00121351	841.924	864.607	592.938	792.506	871.221	927.527	846.863	829.611	760.784	1206.49	858.241	1398.51	1109.27	1138.86	1061.63	900.231	890.664	1787.11
542	O06145	Rv1628c	ncbi-geneid:885289	NC_000962.3	K07068	hypothetical protein	Function unknown	Conserved protein	conserved hypotheticals	Non-Essential	10	1	51.074	0.00122393	63.4829	25.9118	44.182	61.1792	38.6961	45.0023	48.6119	48.6556	46.2821	127.457	187.518	152.311	70.2073	43.7156	40.6553	127.393	91.4433	234.949
543	O69637	Rv3669	ncbi-geneid:885626	NC_000962.3	NA	transmembrane protein	Unknown	Probable conserved transmembrane protein	cell wall and cell processes	Non-Essential	5	2	44.3968	0.00124084	2603.64	2562.03	2157.83	2082.65	1480.88	1495.29	1539.7	1466.96	1457.97	1543.47	1176.34	1669.84	866.316	898.947	603.368	852.948	850.301	1721.23
544	P9WNL1	Rv1023	ncbi-geneid:886062	NC_000962.3	K01689	eno; enolase	Glycolysis [catalytic activity:2-phospho-D-glycerate = phosphoenolpyruvate + H(2)O]	Probable enolase Eno	intermediary metabolism and respiration	Growth Defect	71	28	677.747	0.00124155	18252.6	23199.7	18441.6	26418.2	20157.9	19352.9	15001.4	15001	15315.8	17261.9	11456	18053.5	9173.92	9097.44	6500.38	9104.42	8788.8	18059.4
545	P9WGZ7	Rv1340	ncbi-geneid:886864	NC_000962.3	K00989	rphA; ribonuclease PH	RNase PH is a phosphorolytic exoribonuclease that removes nucleotide residues following the -CCA terminus of tRNA and adds nucleotides to the ends of RNA molecules by using nucleoside diphosphates as substrates [catalytic activity: {tRNA}(N+1) + phosphate = {tRNA}(N) + a nucleoside diphosphate].	Probable ribonuclease RphA (RNase PH) (tRNA nucleotidyltransferase)	information pathways	Non-Essential	16	5	104.209	0.00127467	468.615	524.617	948.066	418.018	905.995	891.946	427.666	768.899	809.779	225.522	478.061	311.578	502.414	530.35	318.041	456.756	401.678	313.174
546	I6Y8F2	Rv0673	ncbi-geneid:888175	NC_000962.3	K01692	echA4; enoyl-CoA hydratase EchA4	Could possibly oxidize fatty acids using specific components [catalytic activity: (3S)-3-hydroxyacyl-CoA = trans-2(or 3)-enoyl-CoA + H(2)O].	Possible enoyl-CoA hydratase EchA4 (enoyl hydrase) (unsaturated acyl-CoA hydratase) (crotonase)	lipid metabolism	Non-Essential	29	9	191.773	0.00127902	1303.71	1249.89	1014.4	1319.28	1309.06	1226.66	882.963	1234.79	1186.04	1232.57	592.489	789.727	435.681	898.215	445.797	834.524	843.162	1023.39
547	P9WHM9	Rv0772	ncbi-geneid:888873	NC_000962.3	K01945	purD; phosphoribosylamine--glycine ligase	Involved in de novo purine biosynthesis (at the second step) [catalytic activity: ATP + 5-phosphoribosylamine + glycine = ADP + phosphate + 5'-phosphoribosylglycinamide].	Probable phosphoribosylamine--glycine ligase PurD (GARS) (glycinamide ribonucleotide synthetase) (phosphoribosylglycinamide synthetase) (5'-phosphoribosylglycinamide synthetase)	intermediary metabolism and respiration	Essential	29	7	160.794	0.00128753	108.776	107.419	59.5764	189.225	155.094	148.247	173.152	151.479	171.192	23.8163	74.8057	17.0494	83.0279	82.6894	97.7158	69.8131	88.2156	21.9475
548	P9WGS3	Rv2214c	ncbi-geneid:887472	NC_000962.3	NA	ephD; oxidoreductase EphD	Thought to be involved in detoxification reactions following oxidative damage to lipids.	Possible short-chain dehydrogenase EphD	virulence, detoxification, adaptation	Non-Essential	44	14	298.322	0.00132456	414.192	721.289	407.904	451.216	605.178	519.629	432.575	463.682	328.496	1298.84	550.315	993.787	504.778	719.37	853.372	595.857	680.649	1461.51
549	P9WPU7	Rv1308	ncbi-geneid:886936	NC_000962.3	K02111	atpA; ATP synthase subunit alpha	Produces ATP from ADP in the presence of a proton gradient across the membrane. The alpha chain is a regulatory subunit [catalytic activity:ATP + H(2)O + H(+)(in) = ADP + phosphate + H(+)(out)]	Probable ATP synthase alpha chain AtpA	intermediary metabolism and respiration	Essential	99	40	670.457	0.0013342	23258.6	22907.9	18491.2	24017.6	18190.1	17233.1	14851.1	15579.6	14907.8	16911.7	11510.6	18772.1	8415.98	8341.35	5909.77	9067.12	9034.59	17325.7
550	P9WFJ5	Rv2345	ncbi-geneid:888960	NC_000962.3	NA	transmembrane protein	Unknown	Possible conserved transmembrane protein	cell wall and cell processes	Growth Advantage	64	15	378.388	0.00136309	1144.58	1296.86	943.697	1792.2	1142.12	1081.34	878.222	813.91	778.261	518.016	506.261	496.009	920.108	979.361	909.241	222.514	203.608	222.546
551	I6X8S7	Rv0223c	ncbi-geneid:886718	NC_000962.3	K00128	aldehyde dehydrogenase	Thought to oxidize a wide variety of aliphatic and aromatic aldehydes.	Probable aldehyde dehydrogenase	intermediary metabolism and respiration	Non-Essential	40	12	272.854	0.00138935	1012.87	1014.89	835.696	1011.97	1344.06	1277.12	559.289	1009.1	1026.52	1441.59	1831.51	2520.92	1242.87	1228.11	1154.62	1425.54	1382.86	2618.48
552	P9WPC9	Rv3596c	ncbi-geneid:885104	NC_000962.3	K03696	clpC1; ATP-dependent protease ATP-binding subunit ClpC	Hydrolyses proteins in presence of ATP. May interact with a CLPP-like protease involved in degradation of denatured proteins.	Probable ATP-dependent protease ATP-binding subunit ClpC1	intermediary metabolism and respiration	Essential	116	42	815.487	0.00140202	2754.24	2810.09	2284.39	2775.3	2621.16	2438.57	2372.1	2347.01	2481.2	3883.25	3285.19	4999.4	3284.71	2880.22	3122.17	2592.72	2663.82	4736.17
553	P71898	Rv2314c	ncbi-geneid:885130	NC_000962.3	NA	hypothetical protein	Function unknown	Conserved protein	conserved hypotheticals	Non-Essential	50	24	355.952	0.00141257	3117.75	4847.15	4094.07	4643.94	4289.57	3884.37	3243.5	3863.18	3837.21	2304.01	2332.81	3218.53	1849.83	2431.69	1600.84	2598.79	2716.75	5212.45
554	P9WNC9	Rv1207	ncbi-geneid:887447	NC_000962.3	K00796	folP2; dihydropteroate synthase	Involved in dihydrofolate biosynthesis [catalytic activity: 2-amino-4-hydroxy-6-hydroxymethyl-7,8-dihydropteridine diphosphate + 4-aminobenzoate = diphosphate + dihydropteroate]	Dihydropteroate synthase 2 FolP2 (DHPS 2) (dihydropteroate pyrophosphorylase 2)	intermediary metabolism and respiration	Non-Essential	3	2	17.3936	0.00141946	34.7326	28.1796	23.123	129.611	59.6995	36.6719	145.234	123.467	103.835	94.7049	207.783	200.835	165.167	158.855	155.177	132.403	124.81	153.521
555	O06404	Rv0538	ncbi-geneid:887473	NC_000962.3	NA	membrane protein	Unknown	Possible conserved membrane protein	cell wall and cell processes	Non-Essential	20	5	117.722	0.0014235	715.577	716.072	566.908	804.053	1001.79	985.691	469.443	943.066	915.739	430.36	321.09	837.027	505.961	339.229	703.022	348.477	420.328	516.728
556	I6X7D4	Rv3463	ncbi-geneid:888286	NC_000962.3	NA	hypothetical protein	Function unknown	Conserved protein	conserved hypotheticals	Non-Essential	44	22	380.547	0.0014266	4466.38	4527.03	3428.22	2386.32	1937.56	1988.01	3228.73	3242.19	2719.15	6021.53	4556.26	4891.35	4118.7	3935.36	3944.87	4352.03	4360.25	4108.03
557	P9WPU5	Rv1310	ncbi-geneid:886932	NC_000962.3	K02112	atpD; ATP synthase subunit beta	Produces ATP from ADP in the presence of a proton gradient across the membrane. The beta chain is the catalytic subunit [catalytic activity: ATP + H(2)O + H(+)(in) = ADP + phosphate + H(+)(out)]	Probable ATP synthase beta chain AtpD	intermediary metabolism and respiration	Essential	111	41	840.966	0.00143129	16279.2	15845.3	12374.7	19349.7	21644.6	20741.7	18993.2	19394.1	18573.5	10827.2	8677.63	17701.4	12792	12276.2	11255.5	13247.2	12666.8	18162.4
558	O53619	Rv0074	ncbi-geneid:886976	NC_000962.3	NA	hypothetical protein	Function unknown	Conserved protein	conserved hypotheticals	Non-Essential	33	13	249.882	0.00144586	2425.93	2507.09	2036.39	1907.83	1388.92	1282.89	1454.32	1499	1575.2	1287.09	1339.74	1840.63	897.103	1003.15	792.847	992.722	907.838	1433.28
559	P9WKG9	Rv3582c	ncbi-geneid:887787	NC_000962.3	K00991	ispD; 2-C-methyl-D-erythritol 4-phosphate cytidylyltransferase	Involved in the deoxyxylulose-5-phosphate pathway (DXP) of isoprenoid biosynthesis (at the third step). Catalyzes the formation of 4-diphosphocytidyl-2C-methyl-D-erythritol (CDP-me) from CTP and 2C-methyl-D-erythritol 4-phosphate (MEP).	4-diphosphocytidyl-2C-methyl-D-erythritol synthase IspD (MEP cytidylyltransferase) (MCT)	intermediary metabolism and respiration	Essential	33	15	245.611	0.00144696	4205.7	4518.13	4687.42	4986.58	4710.78	5015.09	4117.32	4164.77	3559.98	4158.63	2981.46	4495.49	2068.28	2240.41	1320.32	2100.04	1859.82	4313.91
560	I6YGA5	Rv3492c	ncbi-geneid:888381	NC_000962.3	K18481	Mce associated protein	Unknown	Conserved hypothetical Mce associated protein	conserved hypotheticals	Non-Essential	15	1	88.0926	0.00145556	8.88559	16.4022	15.5296	5.87112	4.75445	6.85648	2.81664	1.96156	6.94152	21.2532	27.5523	22.4993	35.0307	2.71336	22.9084	79.9257	120.039	179.223
561	P95011	Rv2542	ncbi-geneid:887261	NC_000962.3	NA	hypothetical protein	Function unknown	Conserved hypothetical protein	conserved hypotheticals	Non-Essential	2	1	10.2648	0.00145556	163.494	163.338	138.142	79.112	159.383	145.567	139.323	190.169	198.731	58.4327	11.6565	0	14.5928	0.496596	0	161.523	185.127	8.84553
562	O06409	Rv0543c	ncbi-geneid:887494	NC_000962.3	NA	hypothetical protein	Function unknown	Conserved protein	conserved hypotheticals	Essential	11	2	80.0285	0.00146378	429.385	654.523	538.502	928.697	615.282	614.178	368.971	376.284	334.086	1630.94	1186.29	1959.52	903.716	630.968	601.367	701.818	688.87	1593.46
563	P9WMU1	Rv2145c	ncbi-geneid:888224	NC_000962.3	NA	wag31; cell wall synthesis protein Wag31	Unknown	Diviva family protein Wag31	cell wall and cell processes	Essential	86	25	647.71	0.00152637	14348.9	13772.3	11478.2	18079	12895.9	13028.8	7805.47	8476.2	6812.05	10342.2	5545.05	10946.2	4546.24	5013.53	3792.77	4934.63	4894.44	10099.8
564	P71707	Rv0050	ncbi-geneid:887065	NC_000962.3	NA	ponA1; bifunctional penicillin-insensitive transglycosylase/penicillin-sensitive transpeptidase	Involved in peptidoglycan synthesis (at the final stages), cell wall formation. Synthesis of cross-linked peptidoglycan from the lipid intermediates. The enzyme has a penicillin-insensitive transglycosylase N-terminal domain (formation of linear glycan strands) and a penicillin-sensitive transpeptidase C-terminal domain (cross-linking of the peptide subunits).	Probable bifunctional penicillin-binding protein 1A/1B PonA1 (murein polymerase) (PBP1): penicillin-insensitive transglycosylase (peptidoglycan TGASE) + penicillin-sensitive transpeptidase (DD-transpeptidase)	cell wall and cell processes	Non-Essential	54	14	316.64	0.00153079	426.374	403.828	307.235	617.32	346.654	375.055	467.148	421.595	397.963	1328.57	865.24	364.103	734.655	726.148	821.717	780.544	788.304	362.423
565	I6Y9I3	Rv2509	ncbi-geneid:888526	NC_000962.3	K07124	short-chain type dehydrogenase/reductase	Function unknown; possibly involved in cellular metabolism.	Probable short-chain type dehydrogenase/reductase	intermediary metabolism and respiration	Essential	52	18	329.833	0.00155231	2230.39	2102.1	1853.56	2784.63	2219.99	2456.92	1581.14	1674.77	1446.35	3579.8	2417.43	4839.24	2766.86	2873.2	2866.36	2390.03	2089.98	4143.2
566	P9WFE7	Rv1848	ncbi-geneid:885414	NC_000962.3	K01430	ureA; urease subunit gamma	Involved in the conversion of urea to NH3 [catalytic activity: urea + H2O = CO2 + 2 NH3]	Urease gamma subunit UreA (urea amidohydrolase)	intermediary metabolism and respiration	Non-Essential	12	6	67.8823	0.00155625	126.208	135.719	101.657	133.144	281.01	273.16	194.338	192.863	197.935	160.117	132.57	305.059	864.511	966.305	757.392	886.823	913.815	346.716
567	P9WN83	Rv1436	ncbi-geneid:886632	NC_000962.3	K00134	gap; glyceraldehyde 3-phosphate dehydrogenase	Involved in second phase of glycolysis (first step) [catalytic activity: D-glyceraldehyde 3-phosphate + phosphate + NAD(+) = 3-phospho-D-glyceroyl phosphate + NADH.]	Probable glyceraldehyde 3-phosphate dehydrogenase Gap (GAPDH)	intermediary metabolism and respiration	Growth Defect	81	40	649.875	0.00159329	13837	13649.6	10900.2	14173.7	15007.4	14273.5	13110	13478.9	13119	19811.1	13957.4	29014.6	16810.3	17428.9	13838.6	17192.5	16846	26765.9
568	P96821	Rv0144	ncbi-geneid:886854	NC_000962.3	NA	transcriptional regulator	Involved in transcriptional mechanism.	Probable transcriptional regulatory protein (possibly TetR-family)	regulatory proteins	Non-Essential	20	8	136.395	0.00160423	1603.09	1190.46	1218.19	2090.96	1461.3	1430.23	1397.59	1406.16	1338.74	1559.11	992.483	1064.82	889.514	1262.49	724.907	1103.5	1107.57	945.227
569	O06401	Rv0535	ncbi-geneid:887430	NC_000962.3	K00772	5'-methylthioadenosine phosphorylase	Phosphorylates 5'-methylthioadenosin [catalytic activity: 5'-methylthioadenosine + phosphate = adenine + 5-methylthio-D-ribose 1-phosphate].	Probable 5'-methylthioadenosine phosphorylase Pnp (MTA phosphorylase)	intermediary metabolism and respiration	Non-Essential	6	2	31.9416	0.00162974	114.972	88.6922	81.6579	141.506	152.665	173.333	128.665	111.332	123.208	28.9483	35.6733	33.9242	16.1523	39.7886	40.5744	107.742	157.044	106.191
570	O53521	Rv2187	ncbi-geneid:887456	NC_000962.3	K01897	fadD15; long-chain-fatty-acid--CoA ligase FadD15	Function unknown, but involved in lipid degradation.	Long-chain-fatty-acid-CoA ligase FadD15 (fatty-acid-CoA synthetase) (fatty-acid-CoA synthase)	lipid metabolism	Non-Essential	57	21	429.599	0.00164068	3120.87	2940.05	2464.59	3078.37	2204.92	2134.05	1746.17	1761.33	1722.55	5181.23	3501.18	9093.68	4278.09	2818.87	3689.17	2569.33	2552.25	5521.6
571	P9WGE7	Rv3846	ncbi-geneid:886174	NC_000962.3	K04564	sodA; superoxide dismutase	Destroys radicals which are normally produced within the cells and are toxic to biological systems [catalytic activity: 2 peroxide radical + 2 H(+) = O(2) + H(2)O(2)].	Superoxide dismutase [FE] SodA	virulence, detoxification, adaptation	Essential	21	7	154.377	0.00164249	9636.01	8166.07	7394.13	11169.7	14361.1	13313.3	10662.6	11086.9	10732	7003	4855.39	13067	6572.06	5523.8	5497.56	5382.64	5206.33	10153
572	P9WPC5	Rv2461c	ncbi-geneid:888176	NC_000962.3	K01358	clpP1; ATP-dependent CLP protease proteolytic subunit 1	CLP cleaves peptides in various proteins in a process that requires ATP hydrolysis. CLP may be responsible for a fairly general and central housekeeping function rather than for the degradation of specific substrates.	Probable ATP-dependent CLP protease proteolytic subunit 1 ClpP1 (endopeptidase CLP)	intermediary metabolism and respiration	Essential	26	10	193.792	0.00165747	1763.31	1854.92	1495.25	1853.49	3166.15	2799.07	2845.08	2992.86	2835.61	2119.2	3111.86	3894.57	3653.18	3874.26	3573.3	4660.73	3345.97	4039.28
573	P9WLD9	Rv2297	ncbi-geneid:887789	NC_000962.3	NA	hypothetical protein	Unknown	Unknown protein	conserved hypotheticals	Non-Essential	9	3	48.7825	0.001658	115.035	258.064	176.344	366.189	211.021	228.94	217.528	154.631	163.606	32.6935	65.1398	437.659	29.7815	85.1217	14.6057	91.6072	57.5007	83.1412
574	P9WGH9	Rv3223c	ncbi-geneid:888094	NC_000962.3	K03088	sigH; ECF RNA polymerase sigma factor SigH	Alternative sigma factor that plays a role in the oxidative-stress response (regulation of thioredoxin recycling). The sigma factor is an initiation factor that promotes attachment of the RNA polymerase to specific initiation sites and then is released. This sigma factor is involved in heat shock and oxidative stress response; it is believed to control protein processing in the extracytoplasmic c…	Alternative RNA polymerase sigma-E factor (sigma-24) SigH (RPOE)	information pathways	Non-Essential	35	9	235.959	0.00167727	922.111	887.155	785.994	790.219	901.486	704.806	796.739	785.22	832.677	687.637	668.634	563.374	649.753	453.814	394.948	538.343	507.098	1020.88
575	O53664	Rv0241c	ncbi-geneid:886686	NC_000962.3	NA	htdX; 3-hydroxyacyl-thioester dehydratase HtdX	Involved in fatty acid synthesis type II (fas-II)	Probable 3-hydroxyacyl-thioester dehydratase HtdX	intermediary metabolism and respiration	Non-Essential	26	8	157.895	0.0016784	1964.99	1892.87	1449.64	1839.39	1277.28	1238.69	1375.22	1312.32	1176.65	1241.2	1080.1	1326.14	865.788	869.538	653.506	859.879	878.095	1557.62
576	P9WHP7	Rv2793c	ncbi-geneid:888587	NC_000962.3	K03177	truB; tRNA pseudouridine synthase B	Formation of pseudouridine at position 55 in the psi GC loop of transfer RNAS [catalytic activity: uracil + D-ribose 5-phosphate = pseudouridine 5'-phosphate + H(2)O].	Probable tRNA pseudouridine synthase B TruB (tRNA pseudouridine 55 synthase) (PSI55 synthase) (pseudouridylate synthase) (uracil hydrolyase)	information pathways	Non-Essential	4	1	25.6601	0.00168545	90.0625	56.1556	30.8448	91.1963	115.415	97.9375	89.8021	114.157	105.758	1.24161	10.5854	10.4613	46.3283	0.682392	6.69695	41.752	41.687	87.2396
577	P9WIE5	Rv1908c	ncbi-geneid:885638	NC_000962.3	K03782	katG; catalase-peroxidase	Multifunctional enzyme, exhibiting both a catalase, a broad-spectrum peroxidase, and a peroxynitritase activities. May play a role in the intracellular survival of mycobacteria within macrophages; protection against reactive oxygen and nitrogen intermediates produced by phagocytic cells. Seems regulated by SIGB|Rv2710 [catalytic activity: 2 H(2)O(2) = O(2) + 2 H(2)O].	Catalase-peroxidase-peroxynitritase T KatG	virulence, detoxification, adaptation	Non-Essential	108	43	887.159	0.00169634	5580.62	6294.91	4883.12	7018.36	6959.57	6703.63	6137.48	6036.66	5719.75	10518.4	6598.9	14211.5	7066.3	7533.44	6854.09	7987.16	7708.79	12824.2
578	L7N655	Rv2467	ncbi-geneid:887403	NC_000962.3	K01256	pepN; aminopeptidase PepN	Aminopeptidase with broad substrate specificity to several peptides (could preferentially cleave leucine, arginine and lysine in peptide-bond-containing substrates).	Probable aminopeptidase N PepN (Lysyl aminopeptidase) (LYS-AP) (alanine aminopeptidase)	intermediary metabolism and respiration	Non-Essential	113	38	814.577	0.0017088	4891.95	4840.39	2789.66	4527.02	4149.18	5192.66	3488.6	4885.82	3401.42	6163.03	4394.43	10335.1	5583.85	5702.59	5486.03	5348.23	5458.71	8484.37
579	P9WH83	Rv0716	ncbi-geneid:888400	NC_000962.3	K02931	rplE; 50S ribosomal protein L5	This is one of 3 proteins that mediate the attachment of the 5S RNA into the large ribosomal subunit.	50S ribosomal protein L5 RplE	information pathways	Essential	42	15	306.081	0.0017103	3510.53	3519.59	2728.31	3192.69	4644.63	4488.88	4507.54	4453.2	4334.45	5250.33	2904.42	8193.12	6401.56	6345.07	5463.47	5992.82	5852.32	7986.62
580	P96816	Rv0139	ncbi-geneid:886860	NC_000962.3	K00091	oxidoreductase	Function unknown; probably involved in cellular metabolism.	Possible oxidoreductase	intermediary metabolism and respiration	Growth Advantage	6	1	34.2615	0.00172186	54.7533	102.914	69.4583	21.5735	23.2751	29.3194	38.4493	40.7849	52.668	282.635	171.716	552.832	281.208	245.819	264.69	69.4752	13.0147	488.471
581	O53872	Rv0860	ncbi-geneid:885799	NC_000962.3	K01782	fadB; fatty oxidation protein FadB	Involved in fatty acid degradation (probably in fatty acid beta-oxidation cycle).	Probable fatty oxidation protein FadB	lipid metabolism	Non-Essential	141	57	1127.01	0.00172186	7722.81	7250.1	5857.85	5961.85	4087.14	4000.71	5043.6	4534.85	4771.86	4049.84	978.183	3584.76	600.341	2207.42	2174.23	3554.93	3506.46	4010.86
582	L7N672	Rv3907c	ncbi-geneid:886240	NC_000962.3	K00970	pcnA; poly(A) polymerase PcnA	Involved in transcription mechanism [catalytic activity: N ATP + (nucleotide)(M) = N diphosphate + (nucleotide)(M+N)].	Probable poly(A) polymerase PcnA (polynucleotide adenylyltransferase) (NTP polymerase) (RNA adenylating enzyme) (poly(A) polymerase)	information pathways	Essential	45	17	301.239	0.00172775	1399.13	1400.39	1344.76	1192.12	628.766	960.58	910.233	1062.37	847.819	847.997	670.621	913.645	494.379	503.848	419.85	456.567	592.823	1145.43
583	P96874	Rv3269	ncbi-geneid:888709	NC_000962.3	NA	hypothetical protein	Function unknown. May be involved in a chaperoning process.	Conserved protein	virulence, detoxification, adaptation	Non-Essential	16	8	122.556	0.00178341	2524.81	2668.42	3116.13	2351.3	2277.22	2184.5	1593.87	2220.1	2320.32	1931.12	1569.48	2679.84	1257.12	1397.88	846.825	1329.19	1079.24	2046.25
584	P9WH53	Rv2909c	ncbi-geneid:888631	NC_000962.3	K02959	rpsP; 30S ribosomal protein S16	Involved in translation mechanism.	30S ribosomal protein S16 RpsP	information pathways	Growth Defect	29	12	185.686	0.00178788	1175.96	1366.2	1257.11	1444.36	994.637	1120.24	952.016	1029.71	957.635	2406.45	1963.58	3333.41	1557.83	1421.3	1047.15	1331.48	1492.89	2703.83
585	P71990	Rv1732c	ncbi-geneid:885211	NC_000962.3	NA	hypothetical protein	Function unknown	Conserved protein	conserved hypotheticals	Non-Essential	27	14	224.209	0.00179357	13792.4	13466.3	11307	13180.9	10934.4	10900.8	9024.12	8710.28	8716.08	8766.32	6764.3	11280.4	6523.46	5960.15	5438.3	6395.67	6040.01	12133.7
586	L7N663	Rv3305c	ncbi-geneid:887545	NC_000962.3	NA	amiA1; N-acyl-L-amino acid amidohydrolase AmiA	Function unknown; certainly hydrolyses L-amino acid.	Possible N-acyl-L-amino acid amidohydrolase AmiA1 (N-acyl-L-amino acid aminohydrolase)	intermediary metabolism and respiration	Non-Essential	10	6	59.5773	0.00182718	934.176	1110.85	788.939	1013.23	635.822	707.683	633.833	636.717	589.177	646.997	604.953	743.806	432.264	411.424	374.819	500.588	482.967	640.731
587	L7N6B0	Rv0237	ncbi-geneid:886693	NC_000962.3	K01207	lpqI; lipoprotein LpqI	Unknown	Probable conserved lipoprotein LpqI	cell wall and cell processes	Non-Essential	9	3	63.5445	0.00185488	339.426	326.308	268.732	408.519	270.129	315.073	211.965	235.29	224.248	232.724	180.908	399.786	118.702	152.094	107.437	116.354	116.416	194.658
588	P9WGJ3	Rv0505c	ncbi-geneid:887270	NC_000962.3	NA	serB1; phosphoserine phosphatase SerB	Removes a phosphate from phosphoserine [catalytic activity: phosphoserine + H2O = serine + phosphate].	Possible phosphoserine phosphatase SerB1 (PSP) (O-phosphoserine phosphohydrolase) (pspase)	intermediary metabolism and respiration	Non-Essential	18	6	126.127	0.0018653	551.346	637.024	471.425	440.911	258.979	269.784	344.993	305.115	340.261	777.656	465.541	457.26	580.795	403.94	996	705.447	715.112	914.673
589	P9WJB9	Rv3880c	ncbi-geneid:886205	NC_000962.3	NA	espL; ESX-1 secretion-associated protein EspL	Function unknown	ESX-1 secretion-associated protein EspL	cell wall and cell processes	Growth Advantage	21	10	179.805	0.00191063	942.668	986.563	777.061	1669.7	1832.62	2021.26	983.107	990.793	898.622	1978.02	1444.38	3335.12	1790.12	1925.37	1993.67	1481.56	1550.7	2127.38
590	O65936	Rv1751	ncbi-geneid:885489	NC_000962.3	NA	oxidoreductase	Function unknown; probably involved in cellular metabolism	Probable oxidoreductase	intermediary metabolism and respiration	Non-Essential	3	1	15.7875	0.00191294	146.405	78.8994	37.6506	275.436	129	108.309	1072.93	868.053	701.711	24.6464	14.6318	0	68.0834	82.667	70.103	45.026	45.1105	0.491383
591	P9WPE1	Rv2498c	ncbi-geneid:887466	NC_000962.3	K01644	citE; citrate (pro-3S)-lyase subunit beta	Interconversion of acetate and oxaloacetate from citrate [catalytic activity: citrate = acetate + oxaloacetate].	Probable citrate (pro-3S)-lyase (beta subunit) CitE (citrase) (citratase) (citritase) (citridesmolase) (citrase aldolase)	intermediary metabolism and respiration	Non-Essential	33	14	238.042	0.00191829	335.139	329.164	252.576	227.359	286.392	271.615	860.878	711.219	832.874	122.444	138.372	262.969	184.746	70.982	111.508	162.629	144.749	550.181
592	P9WL61	Rv2632c	ncbi-geneid:887231	NC_000962.3	NA	hypothetical protein	Function unknown	Conserved protein	conserved hypotheticals	Uncertain	19	9	163.162	0.0019268	1612.33	1615.17	3273.45	1982.03	2882.32	2895.88	2927.48	2578.4	2478.24	2421.73	5215.48	3321.52	4067.48	3916.61	3619.62	3784.99	3656.42	2680.43
593	O05453	Rv3891c	ncbi-geneid:886218	NC_000962.3	NA	esxD; ESAT-6 like protein EsxD	Function unknown	Possible ESAT-6 like protein EsxD	cell wall and cell processes	Non-Essential	9	3	54.4022	0.00196861	88.7554	108.915	46.662	77.5942	65.6963	66.4498	40.8583	32.132	34.6334	585.132	316.002	167.933	182.05	18.4469	349.015	243.861	268.815	136.803
594	P9WGX5	Rv0444c	ncbi-geneid:886346	NC_000962.3	NA	rskA; anti-sigma-K factor RskA	Regulates negatively Rv0445c|SIGK	Anti-sigma factor RskA (regulator of sigma K)	information pathways	Non-Essential	35	14	286.41	0.00200286	2051.05	1972.18	1564.93	2148.06	2904.78	2520.52	2032.42	1964.79	2084.85	1462.77	1040.64	2673.98	1257.39	1065.46	1149.21	1224.53	1164.16	2176.48
595	I6Y4E8	Rv0675	ncbi-geneid:888222	NC_000962.3	K01692	echA5; enoyl-CoA hydratase EchA5	Could possibly oxidize fatty acids using specific components [catalytic activity: (3S)-3-hydroxyacyl-CoA = trans-2(or 3)-enoyl-CoA + H(2)O].	Probable enoyl-CoA hydratase EchA5 (enoyl hydrase) (unsaturated acyl-CoA hydratase) (crotonase)	lipid metabolism	Non-Essential	46	19	325.332	0.00203269	2021.72	2718.59	2835.26	2574.6	3060.6	2548.38	1613.43	2054.85	2364.73	2048.7	1440.53	2207.03	758.761	1269.57	723.547	1438.83	1382.02	2391.62
596	P9WKP3	Rv0906	ncbi-geneid:885150	NC_000962.3	NA	hypothetical protein	Function unknown	Conserved protein	conserved hypotheticals	Non-Essential	6	3	31.7898	0.00207385	35.376	18.3251	7.95763	61.157	56.1198	59.3652	58.756	58.4011	55.2787	21.773	19.5252	0	8.83583	12.9208	14.5825	16.0383	8.36581	0.980689
597	P9WGP5	Rv3240c	ncbi-geneid:888860	NC_000962.3	K03070	secA1; protein translocase subunit SecA	Involved in protein export. Interacts with the SECY/SECE subunits. SECA has a central role in coupling the hydrolysis of ATP to the transfer of PRE-secretory periplasmic and outer membrane proteins across the membrane.	Probable preprotein translocase SecA1 1 subunit	cell wall and cell processes	Essential Domain	95	22	646.25	0.00212234	909.953	830.31	661.132	838.113	1659.61	1521.92	1469.76	1560.06	1507.41	1864.38	1304.29	2736.53	1690.51	1659.96	1496.71	1901.84	1873.57	2594.67
598	P9WNX3	Rv2996c	ncbi-geneid:887154	NC_000962.3	K00058	serA1; D-3-phosphoglycerate dehydrogenase	Involved at the first committed step in the 'phosphorylated' pathway of L-serine biosynthesis [catalytic activity: 3-phosphoglycerate + NAD(+) = 3-phosphohydroxypyruvate + NADH].	Probable D-3-phosphoglycerate dehydrogenase SerA1 (PGDH)	intermediary metabolism and respiration	Essential	75	30	583.404	0.00214579	3538.16	4071.3	7790.73	3459.84	5060.16	4951.03	2614.28	5408.69	5040.3	5511.49	8413.24	5516.44	7927.75	7913.72	6952.21	7205.92	6918.68	4900.89
599	O53319	Rv3169	ncbi-geneid:888774	NC_000962.3	NA	hypothetical protein	Function unknown	Conserved protein	conserved hypotheticals	Non-Essential	51	26	365.863	0.00215243	5642	9543.57	8876.76	8198.14	7801.21	7331.85	6712.16	6783.2	6685.3	6400.76	5055.69	8294.07	3755.72	3904.1	2371.31	3860.86	3717.19	7240.03
600	P9WPH9	Rv3868	ncbi-geneid:886199	NC_000962.3	NA	eccA1; ESX-1 secretion system protein EccA1	Function unknown	ESX conserved component EccA1. ESX-1 type VII secretion system protein.	cell wall and cell processes	Non-Essential	21	5	125.575	0.00216744	559.466	567.35	411.296	369.335	495.426	468.64	563.245	539.59	515.44	831.052	440.287	1557.61	671.352	598.304	664.327	770.147	757.46	1469.62
601	O53611	Rv0066c	ncbi-geneid:887016	NC_000962.3	K00031	icd2; isocitrate dehydrogenase	Involved in the KREBS cycle [catalytic activity: isocitrate + NADP+ = 2-oxoglutarate + CO(2) + NADPH].	Probable isocitrate dehydrogenase [NADP] Icd2 (oxalosuccinate decarboxylase) (IDH) (NADP+-specific ICDH) (IDP)	intermediary metabolism and respiration	Non-Essential	117	46	968.884	0.00219647	2549.09	2813.61	4322.2	2857.49	2943.52	2769.84	2387.7	2861.67	3121.68	3880.78	4895.22	5218.97	3291.19	3231.16	3260.69	3748.64	3232.65	4981.78
602	P9WIU1	Rv2511	ncbi-geneid:888633	NC_000962.3	K13288	orn; oligoribonuclease	Involved in RNA degradation: 3'-to-5' exoribonuclease specific for small oligoribonucleotides.	Oligoribonuclease Orn	intermediary metabolism and respiration	Essential	21	5	153.379	0.00219689	891.125	900.384	557.412	956.819	527.365	667.109	598.014	555.389	451.751	527.252	421.485	695.421	305.846	237.269	376.635	282.176	285.647	635.02
603	O53382	Rv3332	ncbi-geneid:887518	NC_000962.3	K01443	nagA; N-acetylglucosamine-6-phosphate deacetylase NagA	Involved in N-acetyl glucosamine utilization pathway [catalytic activity: N-acetyl-D-glucosamine 6-phosphate + H(2)O = D-glucosamine 6-phosphate + acetate].	Probable N-acetylglucosamine-6-phosphate deacetylase NagA (GlcNAc 6-P deacetylase)	cell wall and cell processes	Non-Essential	40	9	254.278	0.00222152	429.743	441.333	356.502	416.704	415.693	414.434	346.251	364.566	342.891	500.439	640.002	925.778	493.975	690.219	404.088	393.601	415.901	708.926
604	P9WJQ3	Rv1161	ncbi-geneid:885573	NC_000962.3	K00370	narG; nitrate reductase subunit alpha	Nitrate reduction [catalytic activity: nitrite + acceptor = nitrate + reduced acceptor].	Respiratory nitrate reductase (alpha chain) NarG	intermediary metabolism and respiration	Non-Essential	18	6	95.7099	0.00227132	199.333	217.166	248.271	320.659	269.478	271.707	236.918	259.921	266.275	97.3468	287.424	142.857	215.953	265.707	97.8776	117.102	171.927	132.283
605	O06298	Rv0347	ncbi-geneid:886501	NC_000962.3	NA	membrane protein	Unknown	Probable conserved membrane protein	cell wall and cell processes	Growth Defect	35	12	249.167	0.00227132	2710.94	1643.59	2002.19	1981.42	1598.77	1562.79	1696.45	1681.94	1658.54	2338.31	2020.49	3327.66	2420.54	2589.46	1702.9	2535.52	2622.17	4243.62
606	P9WLH3	Rv2229c	ncbi-geneid:888264	NC_000962.3	K07164	hypothetical protein	Unknown	Conserved protein	conserved hypotheticals	Non-Essential	32	13	268.738	0.00233401	141.535	168.337	515.401	64.3854	467.837	415.41	83.3359	554.28	536.084	305.392	1827.86	454.217	1302.54	1226.27	1354.18	799.699	1192.67	322.066
607	I6X9Y7	Rv0854	ncbi-geneid:885127	NC_000962.3	NA	hypothetical protein	Function unknown	Conserved protein	conserved hypotheticals	Non-Essential	13	1	76.5536	0.00233811	191.917	70.2444	71.4894	226.758	915.034	605.776	495.45	534.06	682.672	6.97148	9.59748	20.9307	14.7939	31.1814	14.5897	940.257	493.06	15.3749
608	P9WNG3	Rv0533c	ncbi-geneid:887381	NC_000962.3	K11608	fabH; 3-oxoacyl-ACP synthase III	Involved in fatty acid biosynthesis. Catalyzes the condensation reaction of fatty acid synthesis by the addition to an acyl acceptor of two carbons from malonyl-ACP. KAS III catalyzes the first condensation reaction which initiates fatty acid synthesis and may therefore play a role in governing the total rate of fatty acid production. Possesses both acetoacetyl-ACP synthase and acetyl transacylas…	3-oxoacyl-[acyl-carrier-protein] synthase III FabH (beta-ketoacyl-ACP synthase III) (KAS III)	lipid metabolism	Non-Essential	14	6	99.5103	0.002379	130.76	188.596	146.323	389.435	259.724	277.201	296.407	262.969	255.177	863.128	586.662	246.842	586.7	640.593	651.813	439.002	437.712	163.498
609	P96272	Rv0426c	ncbi-geneid:886387	NC_000962.3	NA	transmembrane protein	Unknown	Possible transmembrane protein	cell wall and cell processes	Non-Essential	5	1	46.3683	0.00239405	0	0	0	0	0	0	0	0	0	7.4965	14.0427	0	0	1.40971	0	93.2653	102.09	13.1936
610	P9WLX9	Rv1419	ncbi-geneid:886683	NC_000962.3	NA	hypothetical protein	Unknown	Unknown protein	conserved hypotheticals	Non-Essential	8	3	47.1186	0.00239766	354.085	332.817	345.254	399.451	544.582	526.968	354.718	328.492	329.479	19.6962	293.22	9.15985	201.94	234.907	210.288	196.092	163.701	26.9581
611	O53346	Rv3200c	ncbi-geneid:887543	NC_000962.3	K10716	transmembrane cation transporter	Thought to be involved in cation transport across the membrane.	Possible transmembrane cation transporter	cell wall and cell processes	Non-Essential	33	7	218.215	0.00257284	718.512	683.2	1868.96	1194.08	1655.55	1433.47	910.807	1543.09	1458.19	1141.21	2726.47	1802.89	2148.78	2105.02	1755.83	2257.3	2384.1	1677.73
612	P9WID1	Rv1437	ncbi-geneid:886636	NC_000962.3	K00927	pgk; phosphoglycerate kinase	Involved in the second phase of glycolysis (second step) [catalytic activity: ATP + 3-phospho-D-glycerate = ADP + 3-phospho-D-glyceroyl phosphate]	Probable phosphoglycerate kinase Pgk	intermediary metabolism and respiration	Growth Defect	44	13	362.933	0.00258404	2916.05	3548.62	3199.48	3390.58	2831.27	2896.91	2639.28	2767.82	2711.7	5805.23	4627.86	8177.84	3278.7	3385.2	2771.87	3876.49	4096.77	7857.22
613	P9WNH3	Rv2715	ncbi-geneid:887974	NC_000962.3	NA	hydrolase	Function unknown; probably involved in cellular metabolism.	Possible hydrolase	intermediary metabolism and respiration	Non-Essential	32	8	221.13	0.00260342	536.601	550.215	1067.93	561.361	665.944	670.805	612.872	747.189	748.898	748.896	1390.07	867.024	837.725	922.053	780.203	977.418	939.535	820.723
614	P96808	Rv0131c	ncbi-geneid:886874	NC_000962.3	K00249	fadE1; acyl-CoA dehydrogenase FadE1	Function unknown, but involved in lipid degradation.	Probable acyl-CoA dehydrogenase FadE1	lipid metabolism	Non-Essential	66	24	432.308	0.00260905	1100.4	1003.97	1693.45	1392.92	1591.57	1563.07	747.083	1359.3	1278.48	669.09	1386.26	845.834	953.924	936.21	914.377	868.398	844.424	753.249
615	P9WMR1	Rv2092c	ncbi-geneid:887736	NC_000962.3	K03727	helY; ATP-dependent DNA helicase HelY	DNA helicase activity.	ATP-dependent DNA helicase HelY	information pathways	Non-Essential	41	11	220.951	0.00262254	2532.38	4914.85	4269.77	3945.07	3243.99	2868.89	3330.01	3304.46	3501.58	2886.88	2339.04	2686.83	1977.78	1877.23	1138.1	2417.21	2338.44	3911.2
616	P96826	Rv0149	ncbi-geneid:886843	NC_000962.3	K00344	quinone oxidoreductase	Possibly binds NADP and acts through a one-electron transfer process. Quinones are supposed to be the best substrates. May act in the detoxification of xenobiotics [catalytic activity: NADPH + quinone = NADP+ + semiquinone]	Possible quinone oxidoreductase (NADPH:quinone oxidoreductase) (zeta-crystallin)	intermediary metabolism and respiration	Growth Advantage	11	1	64.1864	0.00269853	0	0	0	0	0	0	0	0	0	14.3	34.7186	1.79323	0	0	2.14269	0	6.72842	63.0558
617	I6XFA9	Rv2789c	ncbi-geneid:888258	NC_000962.3	NA	fadE21; acyl-CoA dehydrogenase FadE21	Function unknown, but involved in lipid degradation.	Probable acyl-CoA dehydrogenase FadE21	lipid metabolism	Non-Essential	46	18	320.474	0.00269853	2601.61	2546.22	1962.7	2753.55	2069.14	1935.76	1473.15	1551.57	1598.12	1892.83	1171.63	2344.93	906.292	919.614	770.748	824.933	875.219	1973.14
618	P9WMJ9	Rv0350	ncbi-geneid:885946	NC_000962.3	K04043	dnaK; chaperone protein DnaK	Acts as a chaperone. Involved in induction by stress conditions e.g. heat shock. Possibly has an ATPase activity. Seems to be regulated positively by sigh (Rv3223c product) and negatively by HSPR (Rv0353 product).	Probable chaperone protein DnaK (heat shock protein 70) (heat shock 70 kDa protein) (HSP70)	virulence, detoxification, adaptation	Essential	184	70	1332.13	0.00270197	29694	43521.3	34587	42726.9	34777.6	32149.8	31079.8	30643.8	30378.1	32006.7	23094.6	35570.5	20940.9	20694	15130.4	19002.6	18599.7	36857.9
619	P96404	Rv0222	ncbi-geneid:886723	NC_000962.3	K01692	echA1; enoyl-CoA hydratase EchA1	Could possibly oxidize fatty acids using specific components [catalytic activity: (3S)-3-hydroxyacyl-CoA = trans-2(or 3)-enoyl-CoA + H(2)O].	Probable enoyl-CoA hydratase EchA1 (enoyl hydrase) (unsaturated acyl-CoA hydratase) (crotonase)	lipid metabolism	Non-Essential	47	24	340.601	0.00271449	2971.84	3207.31	2519.5	3309.2	3523.79	3426.67	3001.35	2939.95	3035.48	2014.32	1161.35	3637.04	1673.28	1906.62	1981.22	2020.82	2046.87	3517.55
620	P9WGV3	Rv3248c	ncbi-geneid:888746	NC_000962.3	K01251	sahH; adenosylhomocysteinase	Thioester hydrolase which acting on ether bounds. Could be involved in methionine and selenoamino acid metabolisms. Also involved in activated methyl. Cycle adenosylhomocysteine is a competitive inhibitor of S-adenosyl-L-methionine-dependent methyl transferase reactions; therefore adenosylhomocysteinase may play a key role in the control of methylations via regulation of the intracellular concent…	Probable adenosylhomocysteinase SahH (S-adenosyl-L-homocysteine hydrolase) (adohcyase)	intermediary metabolism and respiration	Essential	140	52	994.862	0.00273432	20443.1	20992.7	17396.3	20410.1	21764.9	21285.8	18273.2	19392.4	18870.7	16115.2	12951.2	24309.5	11125.7	12115.5	7973.85	12287.2	12080.6	21068.1
621	P96375	Rv1025	ncbi-geneid:886042	NC_000962.3	K09009	hypothetical protein	Function unknown	Conserved protein	conserved hypotheticals	Essential	2	1	10.6338	0.00274488	88.1368	78.3124	78.4119	47.778	26.1336	18.0309	45.259	38.1415	37.8077	34.6556	23.7939	3.92721	19.6557	0.578342	1.74664	33.5264	32.512	3.3514
622	P9WMD1	Rv1556	ncbi-geneid:886367	NC_000962.3	NA	HTH-type transcriptional regulator	Possibly involved in a transcriptional mechanism	Possible regulatory protein	regulatory proteins	Non-Essential	7	1	47.7253	0.00275051	1071.45	977.231	688.376	1097.66	577.504	783.794	635.782	640.112	511.25	1647.37	1225.27	2519.32	936.876	993.759	924.747	1004.98	837.302	2162.06
623	P9WNC5	Rv3607c	ncbi-geneid:885345	NC_000962.3	K01633	folB; dihydroneopterin aldolase	Involved in folate biosynthesis. Catalyzes the conversion of 7,8-dihydroneopterin to 6- hydroxymethyl-7,8-dihydropterin [catalytic activity: 2-amino-4-hydroxy-6-(D-erythro-1,2,3-trihydroxypropyl)-7,8-dihydropteridine = 2-amino-4-hydroxy-6-hydroxymethyl-7,8-dihydropteridine + glycolaldehyde].	Probable dihydroneopterin aldolase FolB (DHNA)	intermediary metabolism and respiration	Growth Defect	7	3	45.0676	0.00278212	1376.37	1333.38	1049.23	1962.91	515.513	1373.47	894.466	861.294	252.364	564.214	790.664	733.719	301.831	294.541	272.22	285.377	261.717	574.167
624	P9WIK5	Rv1182	ncbi-geneid:886072	NC_000962.3	K23156	papA3; acyltransferase papA3	Function unknown; thought to be involved in lipid metabolism.	Probable conserved polyketide synthase associated protein PapA3	lipid metabolism	Non-Essential	18	1	107.328	0.0028066	7.2876	27.3524	9.19923	9.83226	5.72071	2.66406	5.09119	5.5071	4.05506	8.72519	98.03	6.21113	83.1743	69.861	80.1849	72.7929	91.6749	3.29788
625	I6X4D6	Rv2474c	ncbi-geneid:888606	NC_000962.3	NA	hypothetical protein	Function unknown	Conserved hypothetical protein	conserved hypotheticals	Non-Essential	1	1	5.7547	0.00281348	0.898145	0.759586	0	0	0	0.962947	0	0	0	3.52198	47.9611	0	112.794	0	0	39.8896	23.3259	10.5531
626	I6XFB7	Rv2799	ncbi-geneid:887759	NC_000962.3	NA	membrane protein	Unknown	Probable membrane protein	cell wall and cell processes	Non-Essential	7	3	36.2844	0.00281424	1092.23	1075.13	814.119	1578.39	2120.49	2034.96	1259.87	1292.01	1230.49	685.24	450.271	1413.07	798.757	742.424	875.507	780.365	784.107	1258.98
627	P9WIT7	Rv1380	ncbi-geneid:886771	NC_000962.3	K00609	pyrB; aspartate carbamoyltransferase	Involved in pyrimidine biosynthesis (second step) [catalytic activity: carbamoyl phosphate + L-aspartate = phosphate + N-carbamoyl-L-aspartate]	Probable aspartate carbamoyltransferase PyrB (ATCase) (aspartate transcarbamylase)	intermediary metabolism and respiration	Essential	9	2	53.7664	0.00292006	1209.51	1041.45	767.786	1336.56	890.558	778.835	1196.39	1064.57	948.487	939.474	573.399	40.5184	437.101	418.23	468.389	467.995	477.826	38.6449
628	P9WQH7	Rv3280	ncbi-geneid:888725	NC_000962.3	K01966	accD5; propionyl-CoA carboxylase subunit beta	Key enzyme in the catabolic pathway of odd-chain fatty acids, isoleucine, threonine, methionine, and valine [catalytic activity: ATP + propionyl-CoA + CO(2) + H(2)O = ADP + orthophosphate + methylmalonyl-CoA.]	Probable propionyl-CoA carboxylase beta chain 5 AccD5 (pccase) (propanoyl-CoA:carbon dioxide ligase)	lipid metabolism	Essential	63	24	443.618	0.00292217	1286.19	1743.21	1361.55	1551.76	1096.05	1026.09	1209.53	1179.51	1132.68	3008.5	2039.83	2311.37	1323.28	1327.94	1221.23	1847.12	1768.74	2438.85
629	P9WMW3	Rv2581c	ncbi-geneid:888217	NC_000962.3	K01069	glyoxalase II	Involved in glyoxal pathway. Thiolesterase that catalyzes the hydrolysis of S-D-lactoyl-glutathione to form glutathione and D-lactic acid [catalytic activity: (S)-(2-hydroxyacyl)glutathione + H(2)O = glutathione + a 2-hydroxy acid anion].	Possible glyoxalase II (hydroxyacylglutathione hydrolase) (GLX II)	virulence, detoxification, adaptation	Essential Domain	14	3	82.6339	0.00297208	196.036	231.503	174.195	189.607	367.603	328.02	543.234	514.984	492.173	473.084	346.103	1001.59	526.083	533.355	488.01	497.169	528.588	711.582
630	O07417	Rv0173	ncbi-geneid:886804	NC_000962.3	K02067	lprK; Mce family lipoprotein LprK	Unknown, but thought to be involved in host cell invasion.	Possible Mce-family lipoprotein LprK (Mce-family lipoprotein Mce1E)	cell wall and cell processes	Non-Essential	7	1	43.3321	0.0030562	309.872	326.775	239.862	208.019	148.407	145.294	212.744	189.982	194.43	215.772	123.558	10.752	93.3516	1.65566	98.0704	74.8037	77.3865	8.31726
631	P9WGS9	Rv3791	ncbi-geneid:886124	NC_000962.3	K16652	dprE2; decaprenylphosphoryl-D-2-keto erythropentose reductase	Together with DPRE2|Rv3791, catalyzes epimerization of decaprenylphosphoryl ribose (DPR) to decaprenylphosphoryl arabinose (DPA) in arabinan synthesis	Decaprenylphosphoryl-D-2-keto erythro pentose reductase	lipid metabolism	Essential	14	4	98.9086	0.00306541	956.393	974.42	724.566	674.657	582.594	471.393	552.233	588.963	573.117	633.125	432.397	728.008	331.071	273.928	107.025	304.773	241.064	469.681
632	P9WJH1	Rv3146	ncbi-geneid:888791	NC_000962.3	K00331	nuoB; NADH-quinone oxidoreductase subunit B	Involved in aerobic|anaerobic respiration [catalytic activity: NADH + ubiquinone = NAD(+) + ubiquinol].	Probable NADH dehydrogenase I (chain B) NuoB (NADH-ubiquinone oxidoreductase chain B)	intermediary metabolism and respiration	Non-Essential	19	6	133.777	0.00309455	745.676	680.647	652.669	554.914	1018.36	957.677	921.397	1051.5	1028.1	840.394	999.582	1845.67	1179.61	1244.74	924.411	1202.18	1103.71	1666.28
633	P9WFN3	Rv1911c	ncbi-geneid:885646	NC_000962.3	NA	lppC; lipoprotein LppC	Unknown	Probable lipoprotein LppC	cell wall and cell processes	Non-Essential	7	2	51.7786	0.00309685	106.357	94.5109	78.9159	38.4727	33.2009	23.4164	56.0232	73.7564	55.9616	6.98643	26.5612	17.4471	43.6717	81.6922	13.909	0	0.882233	0.0213346
634	P9WFT9	Rv2845c	ncbi-geneid:888539	NC_000962.3	K01881	proS; proline--tRNA ligase	Involved in translation mechanism [catalytic activity: ATP + L-proline + tRNA(pro) = AMP + pyrophosphate + L-prolyl-tRNA(pro)].	Probable prolyl-tRNA synthetase ProS (proline--tRNA ligase) (PRORS) (global RNA synthesis factor) (proline translase)	information pathways	Essential	55	22	357.217	0.00313212	1605.79	1449.17	1283.17	1656.7	1702.63	1620.44	1507.75	1623.87	1555.65	1238.44	1059.35	904.35	1037.82	1029.55	479.225	1032.14	1093.76	2077.21
635	P9WPW9	Rv1338	ncbi-geneid:886866	NC_000962.3	K01776	murI; glutamate racemase	Involved in peptidoglycan biosynthesis. Provides the (R)-glutamic acid required for cell wall biosynthesis [catalytic activity: L-glutamate = D-glutamate]	Probable glutamate racemase MurI	cell wall and cell processes	Essential	23	7	164.143	0.00314436	540.356	592.288	499.245	916.134	564.271	536.508	576.399	566.745	527.102	545.822	484.519	462.821	496.374	470.176	409.512	462.54	389.303	522.574
636	P9WPX5	Rv1538c	ncbi-geneid:886410	NC_000962.3	K01424	ansA; L-aparaginase	Conversion of asparagine to aspartate [catalytic activity: L-asparagine + H(2)O = L-aspartate + NH(3).]	Probable L-aparaginase AnsA	intermediary metabolism and respiration	Non-Essential	18	2	127.718	0.00318165	115.408	98.1819	42.4015	144.975	15.9536	88.7754	85.9012	89.276	24.1977	153.513	147.691	234.107	134.062	144.075	133.492	66.3031	226.885	261.718
637	P9WFT3	Rv3336c	ncbi-geneid:887559	NC_000962.3	K01867	trpS; tryptophan--tRNA ligase	Involved in translation mechanism [catalytic activity: ATP + L-tryptophan + tRNA(TRP) = AMP + pyrophosphate + L-tryptophanyl-tRNA(TRP)].	Probable tryptophanyl-tRNA synthetase TrpS (tryptophan--tRNA ligase) (TRPRS) (tryptophan translase)	information pathways	Essential	42	12	291.07	0.00318791	769.844	786.191	1769.86	772.432	1377.8	1345.49	450.983	1147.62	1156.64	943.237	2150.3	1730.52	1699.56	1685.69	1818.44	1538.71	1578.62	1654.55
638	P96264	Rv0418	ncbi-geneid:886381	NC_000962.3	NA	lpqL; lipoprotein aminopeptidase LpqL	Function unknown; hydrolyzes peptides and/or proteins.	Probable lipoprotein aminopeptidase LpqL	cell wall and cell processes	Non-Essential	52	10	303.478	0.00320857	745.396	510.097	585.757	726.889	653.882	654.306	587.628	559.763	575.259	501.002	350.836	756.031	403.08	387.881	244.479	400.523	385.911	627.17
639	P9WNX5	Rv3708c	ncbi-geneid:885118	NC_000962.3	K00133	asd; aspartate-semialdehyde dehydrogenase	Involved at the second step in the common biosynthetic pathway leading from asp to the cell wall precursor MESO-diaminopimelate, to LYS, to met, to ILE and to THR [catalytic activity: L-aspartate-semialdehyde + orthophosphate + NADP(+) = L-aspartyl phosphate + NADPH].	Aspartate-semialdehyde dehydrogenase Asd (ASA dehydrogenase) (ASADH) (aspartic semialdehyde dehydrogenase) (L-aspartate-beta-semialdehyde dehydrogenase)	intermediary metabolism and respiration	Growth Defect	52	12	394.159	0.00321305	4852.42	3568.92	3845.21	4088.8	4357.81	4311.97	3596.51	3783.77	3535.96	4147.56	3951.96	8742.77	5406.97	5565.06	4361.9	5069.44	5026.36	7929.04
640	P9WMT9	Rv1080c	ncbi-geneid:887115	NC_000962.3	K03624	greA; transcription elongation factor GreA	Necessary for efficient RNA polymerase transcription elongation past template-encoded arresting sites. The arresting sites in DNA have the property of trapping a certain fraction of elongating RNA polymerases that pass through, resulting in locked ternary complexes. Cleavage of the nascent trancript by cleavage factors such as GREA or GREB allows the resumption of elongation from the new 3'termin…	Probable transcription elongation factor GreA (transcript cleavage factor GreA)	information pathways	Non-Essential	20	9	147.741	0.00323467	2012.89	2156.47	1597.05	2218.31	1976.75	1782.15	1495.32	1665.94	1547.32	2845.17	2021.89	3828.96	2338.7	1798.63	2067.82	2254.41	2185.28	3571.86
641	P9WK61	Rv3763	ncbi-geneid:886097	NC_000962.3	K14953	lpqH; lipoprotein LpqH	Shown to inhibit gamma interferon regulated HLA-DR protein and mRNA expression in human macrophages	19 kDa lipoprotein antigen precursor LpqH	cell wall and cell processes	Non-Essential	21	11	200.478	0.00332635	2977	3814.7	3917.16	3846.39	4542.92	4272.08	2981.05	2823.69	3014.28	7600.61	6417.46	7877.66	4305.81	2772.13	4062.76	4875.07	4753.28	7400.69
642	O53695	Rv0291	ncbi-geneid:886615	NC_000962.3	K14743	mycP3; membrane-anchored mycosin MycP	Thought to have proteolytic activity.	Probable membrane-anchored mycosin MycP3 (serine protease) (subtilisin-like protease) (subtilase-like) (mycosin-3)	intermediary metabolism and respiration	Essential	6	3	35.52	0.00332658	14.8971	12.6798	44.5122	43.7869	35.797	37.4836	36.2711	42.9986	45.7873	26.0135	233.489	31.8064	277.126	339.778	45.4312	44.7703	314.303	150.327
643	P9WI89	Rv3633	ncbi-geneid:885252	NC_000962.3	NA	hypothetical protein	Function unknown	Conserved protein	conserved hypotheticals	Non-Essential	8	2	50.3007	0.00333939	10.5784	13.5403	73.3142	6.04228	43.5321	39.0091	1.60544	31.9048	25.5824	33.9463	159.19	31.9491	50.1629	85.3338	67.942	110.977	70.5029	49.5844
644	P71980	Rv1722	ncbi-geneid:885183	NC_000962.3	NA	carboxylase	Function unknown, but supposed involvement in lipid metabolism	Possible carboxylase	lipid metabolism	Non-Essential	48	15	337.814	0.00333939	2061.73	3818.85	2989.56	3604.06	3071.87	2978.93	2585.05	2549.33	2568.53	2852.11	1865.69	3106.9	1211.7	1349.55	886.649	1531.03	1589.71	2871.11
645	I6WYY7	Rv0636	ncbi-geneid:888031	NC_000962.3	NA	hadB; (3R)-hydroxyacyl-ACP dehydratase subunit HadB	Involved in fatty acid synthesis type II (fas-II)	(3R)-hydroxyacyl-ACP dehydratase subunit HadB	intermediary metabolism and respiration	Essential	27	13	223.878	0.00336523	2704.24	2751.76	2118.51	2556.9	3918.93	3585.03	3380.33	3372.96	3244.81	3316.17	2275.91	7136.57	4380.67	4765.17	4222.3	4973.64	5102.24	6510.78
646	P9WIR7	Rv1860	ncbi-geneid:885896	NC_000962.3	NA	apa; hypothetical protein	Unknown (could mediate bacterial attachment to host cells).	Alanine and proline rich secreted protein Apa (fibronectin attachment protein) (immunogenic protein MPT32) (antigen MPT-32) (45-kDa glycoprotein) (45/47 kDa antigen)	cell wall and cell processes	Non-Essential	15	8	95.7067	0.00336523	764.873	790.263	691.301	895.404	937.095	836.502	705.759	691.48	771.946	724.137	294.855	753.845	294.649	492.14	543.518	545.291	566.756	807.188
647	O53744	Rv0459	ncbi-geneid:886372	NC_000962.3	K09959	hypothetical protein	Function unknown	Conserved hypothetical protein	conserved hypotheticals	Non-Essential	4	1	22.0283	0.00337665	0	0	0	2.68583	1.90199	0	0.170857	2.79537	0	3.55838	4.40443	6.47858	0.0769664	0	37.5217	7.38814	7.48744	18.8123
648	P95257	Rv1957	ncbi-geneid:885961	NC_000962.3	NA	SecB-like chaperone	Unknown	Hypothetical protein	conserved hypotheticals	Growth Advantage	10	1	61.1739	0.00341087	548.296	516.292	429.057	576.628	888.438	898.277	729.546	771.975	762.558	327.915	209.08	570.843	410.873	418.7	146.15	555.131	491.448	585.757
649	P9WQB3	Rv3710	ncbi-geneid:885092	NC_000962.3	K01649	leuA; 2-isopropylmalate synthase	Involved in leucine biosynthesis (at the first step). Catalyzes condensation of acetyl-CoA and 2-oxoisovalerate to form 2-isopropylmalate synthase [catalytic activity: 3-carboxy-3-hydroxy-4-methylpentanoate + CoA = acetyl-CoA + 3-methyl-2-oxobutanoate + H(2)O].	2-isopropylmalate synthase LeuA (alpha-isopropylmalate synthase) (alpha-IPM synthetase) (IPMS)	intermediary metabolism and respiration	Essential	65	18	424.979	0.00347297	3122.67	2297.24	2459.07	2347.84	2887.69	2766.81	1832.89	2687.02	2609.02	3546.24	3346.79	6147.93	2870.27	4380.96	2050.87	3733.7	3828.63	8029.51
650	P9WHU1	Rv2109c	ncbi-geneid:887538	NC_000962.3	K03432	prcA; proteasome subunit alpha	Protein degradation	Proteasome alpha subunit PrcA; assembles with beta subunit PrcB.	intermediary metabolism and respiration	Essential	33	11	245.067	0.00351245	4637.03	4985.83	8690.25	5148.36	11624.4	10867.8	5764.88	10976.7	10677.7	3048.95	5284.51	5412.81	4763.33	5214.14	4307.64	5481.46	5699.95	5541.9
651	I6YA03	Rv2679	ncbi-geneid:887693	NC_000962.3	K01692	echA15; enoyl-CoA hydratase EchA15	Could possibly oxidize fatty acids using specific components [catalytic activity: (3S)-3-hydroxyacyl-CoA = trans-2(or 3)-enoyl-CoA + H(2)O].	Probable enoyl-CoA hydratase EchA15 (enoyl hydrase) (unsaturated acyl-CoA hydratase) (crotonase)	lipid metabolism	Non-Essential	32	11	210.169	0.00352694	1362.62	1254.39	1277.14	1598.03	1766.39	1758.78	1336.72	1504.69	1498.71	1087.17	646.249	2279.99	744.792	670.003	960.733	869.33	829.206	1330.98
652	O53488	Rv2045c	ncbi-geneid:888358	NC_000962.3	K03929	lipT; carboxylesterase LipT	Converts unknown esters to corresponding free acid and alcohol	Carboxylesterase LipT	intermediary metabolism and respiration	Non-Essential	27	9	144.553	0.00359114	1679.07	1682.86	1206.65	2825.63	1983.6	2093.16	1045.01	1065.58	994.032	1293.88	992.231	1637	833.683	821.463	756.885	669.241	641.771	1162.45
653	P95034	Rv0688	ncbi-geneid:888280	NC_000962.3	NA	ferredoxin reductase	Ferredoxins are iron-sulfur proteins that transfer electrons in a wide variety of metabolic reactions.	Putative ferredoxin reductase	intermediary metabolism and respiration	Non-Essential	52	21	394.095	0.0035983	1689.72	1669.03	1429.35	1381.64	2499.49	2154.54	1901.09	2013.19	2122.59	2198.07	1817.28	3282.33	1760.62	2995.86	2234.7	3072.03	3169.35	4424.59
654	P9WLD5	Rv2302	ncbi-geneid:885154	NC_000962.3	NA	hypothetical protein	Function unknown	Conserved protein	conserved hypotheticals	Non-Essential	9	5	100.534	0.00364638	3050.07	2831.95	2175.64	2756.85	2519.33	2396.39	2259.4	2532.8	2319.87	3945.82	3665.04	4752.54	3199.16	2187.67	2064.93	4182.14	4320.26	5052.79
655	P9WLW9	Rv1498c	ncbi-geneid:886503	NC_000962.3	NA	methyltransferase	Causes methylation	Probable methyltransferase	intermediary metabolism and respiration	Non-Essential	15	6	90.349	0.00365447	295.816	290.764	279.812	273.593	443.925	393.973	320.332	380.108	355.845	316.815	373.546	595.516	411.71	438.608	397.288	419.043	435.612	558.607
656	P9WHP5	Rv2744c	ncbi-geneid:888304	NC_000962.3	NA	35kd_ag; hypothetical protein	Unknown	Conserved 35 kDa alanine rich protein	conserved hypotheticals	Non-Essential	82	30	645.227	0.00365447	9483.64	9267.36	7673.82	10186.8	10095.8	9150.32	6588.1	6797.4	6818.85	7047.06	4912.12	9633.93	5125.72	5456.56	4067.42	4653.27	4814.78	9111.09
657	P9WNM3	Rv2534c	ncbi-geneid:888437	NC_000962.3	K02356	efp; elongation factor P	Involved in peptide bond synthesis. Stimulate efficient translation and peptide-bond synthesis on native or reconstituted 70S ribosomes in vitro. Probably functions indirectly by altering the affinity of the ribosome for aminoacyl-tRNA, thus increasing their reactivity as acceptors for peptidyl transferase.	Probable elongation factor P Efp	information pathways	Essential	8	2	53.0037	0.00369319	738.189	469.485	509.042	636.504	583.439	462.454	475.247	591.817	446.711	1233.22	1292.6	1300.97	1399.76	1335.9	688.262	454.397	394.173	885.016
658	P9WP19	Rv2726c	ncbi-geneid:888614	NC_000962.3	K01778	dapF; diaminopimelate epimerase	Involved in biosynthesis of lysine from aspartate semialdehyde (at the sixth step) [catalytic activity: ll-2,6-diaminoheptanedioate = MESO-diaminoheptanedioate].	Probable diaminopimelate epimerase DapF (DAP epimerase)	intermediary metabolism and respiration	Essential	5	5	49.8825	0.00369759	315.247	344.432	307.642	518	364.789	497.401	333.09	329.263	296.026	466.196	527.113	909.061	417.927	373.394	444.352	465.983	455.748	711.544
659	P9WFN1	Rv2140c	ncbi-geneid:888118	NC_000962.3	NA	TB18.6; hypothetical protein	Unknown	Conserved protein TB18.6	conserved hypotheticals	Non-Essential	35	15	209.016	0.00369759	19551.7	21141.7	16814.3	25613.3	18203.8	17553.3	14119.3	14469.4	13771.5	17103.3	11896.8	19814.1	8770.89	8451.23	5952.98	9030.89	8789.65	17731.1
660	P9WN79	Rv3302c	ncbi-geneid:887211	NC_000962.3	K00111	glpD2; glycerol-3-phosphate dehydrogenase	Involved in aerobic respiration and oxidation of glycerol. Reduces an acceptor and generates glycerone phosphate from Sn-glycerol 3-phosphate. Possibly play a role in metabolism of riboflavin, FAD,FMN [catalytic activity: SN-glycerol 3-phosphate + acceptor = glycerone phosphate + reduced acceptor].	Probable glycerol-3-phosphate dehydrogenase GlpD2	intermediary metabolism and respiration	Essential	49	16	310.783	0.00369759	1611.98	1595.12	1153.31	960.195	720.886	691.955	949.647	925.981	911.023	2481.02	1660.6	1073.61	1790.9	1961.73	2079.37	1511.96	1613	839.457
661	P96381	Rv1019	ncbi-geneid:886056	NC_000962.3	NA	transcriptional regulator	Involved in transcriptional mechanism.	Probable transcriptional regulatory protein (probably TetR-family)	regulatory proteins	Non-Essential	5	1	26.0585	0.00370696	111.73	144.698	86.7568	47.4446	26.0329	16.634	59.3651	63.1641	67.3924	1255.98	811.883	248.429	1099.33	2402.88	1314.53	294.494	218.602	5.39104
662	P9WG15	Rv2563	ncbi-geneid:887516	NC_000962.3	K02004	glutamine ABC transporter permease	Thought to be involved in active transport of glutamine across the membrane (import). Responsible for the translocation of the substrate across the membrane.	Probable glutamine-transport transmembrane protein ABC transporter	cell wall and cell processes	Non-Essential	36	15	229.979	0.00376579	2382.42	2662.89	1956.04	2375.32	2144.17	2057.61	1810.51	1978.27	1917.95	1890.04	1246.37	3054.2	947.315	1096.53	650.229	975.171	848.99	2158.42
663	P9WLR5	Rv1829	ncbi-geneid:885743	NC_000962.3	K08999	hypothetical protein	Function unknown	Conserved protein	conserved hypotheticals	Non-Essential	9	2	58.4011	0.00379926	138.502	141.041	102.221	114.603	204.762	173.584	151.159	201.449	195.716	403.807	256.726	294.823	456.948	503.287	50.5363	639	619.197	705.404
664	O50460	Rv1245c	ncbi-geneid:887091	NC_000962.3	NA	short-chain type dehydrogenase/reductase	Function unknown; supposedly involved in cellular metabolism.	Probable short-chain type dehydrogenase/reductase	intermediary metabolism and respiration	Non-Essential	37	14	297.696	0.00379926	569.514	565.612	1136.35	609.175	937.223	1116.13	530.263	979.753	868.23	337.857	631.554	564.269	630.369	584.156	607.97	417.141	452.881	643.317
665	P9WMP5	Rv0512	ncbi-geneid:887312	NC_000962.3	K01698	hemB; delta-aminolevulinic acid dehydratase	Involved in porphyrin and heme biosynthesis (at the second step) [catalytic activity: 2 5-aminolevulinate = porphobilinogen + 2 H2O].	Probable delta-aminolevulinic acid dehydratase HemB (porphobilinogen synthase) (ALAD) (ALADH)	intermediary metabolism and respiration	Essential	25	9	172.186	0.00381249	1535.95	1781.19	1733.83	1548.72	1222.92	1581.5	1274.11	1270.91	1064.23	1490.88	1238.12	1249.26	604.16	1271.64	352.465	674.404	736.082	911.017
666	I6X831	Rv3688c	ncbi-geneid:885563	NC_000962.3	K09117	hypothetical protein	Function unknown	Conserved protein	conserved hypotheticals	Non-Essential	33	10	261.456	0.00382452	525.992	491.529	354.395	846.031	961.172	899.408	448.436	512.041	502.529	1007.68	579.231	1007.95	922.172	921.727	912.222	835.51	824.453	792.868
667	I6WYU2	Rv0597c	ncbi-geneid:887853	NC_000962.3	K07133	hypothetical protein	Function unknown	Conserved hypothetical protein	conserved hypotheticals	Non-Essential	3	2	15.307	0.00382736	41.4223	69.1684	53.0688	51.7598	48.5623	45.7616	34.445	45.3252	54.0066	147.815	104.222	183.78	125.785	133.33	107.975	36.2682	33.9626	68.709
668	O53896	Rv0983	ncbi-geneid:885382	NC_000962.3	K08372	pepD; serine protease PepD	Function unknown; possibly hydrolyzes peptides and/or proteins (seems to cleave preferentially after serine residues).	Probable serine protease PepD (serine proteinase) (MTB32B)	intermediary metabolism and respiration	Non-Essential	24	5	176.034	0.00382736	349.682	255.275	221.525	286.681	215.894	193.911	170.594	172.031	144.87	203.23	129.507	156.558	71.1677	119.232	198.423	122.294	142.24	180.914
669	P9WID9	Rv1608c	ncbi-geneid:885530	NC_000962.3	K03564	bcpB; peroxiredoxin	Peroxide detoxification	Probable peroxidoxin BcpB	virulence, detoxification, adaptation	Non-Essential	8	2	57.9577	0.00382736	2760.91	1487.65	2085.09	1418.64	1458.86	1355.69	1734.42	1777.99	1714.8	922.239	740.656	2056.37	1141.21	1163.38	874.346	927.001	922.313	2001.16
670	P9WK71	Rv2290	ncbi-geneid:887203	NC_000962.3	NA	lppO; lipoprotein LppO	Unknown	Probable conserved lipoprotein LppO	cell wall and cell processes	Non-Essential	6	2	34.7228	0.00382736	135.709	149.851	128.687	202.812	268.265	236.929	160.734	160.751	155.739	154.882	115.76	201.871	81.6963	105.203	84.3151	80.7474	81.7749	163.84
671	I6X4S7	Rv2605c	ncbi-geneid:887588	NC_000962.3	K10805	tesB2; acyl-CoA thioesterase II	Function unknown; lipolytic enzyme involved in cellular metabolism. Can hydrolyze a broad range of acyl-CoA thioesters.	Probable acyl-CoA thioesterase II TesB2 (TEII)	lipid metabolism	Non-Essential	37	15	295.037	0.00382736	4294.23	4301.01	3281.69	3691.05	3041.86	2909.99	2868.63	3021.87	2785.45	3132.77	1925.94	3948.33	1644.12	1671.13	1497.53	1765.89	1801.64	3705.82
672	P9WJM7	Rv0819	ncbi-geneid:885251	NC_000962.3	K15520	mshD; mycothiol acetyltransferase	Involved in the fourth step of mycothiol biosynthesis	GCN5-related N-acetyltransferase, MshD	intermediary metabolism and respiration	Growth Advantage	4	1	20.3866	0.00382736	6.82447	26.6694	17.3683	97.2121	40.7644	99.6612	114.661	21.7614	42.8963	0	22.9743	25.4794	0	22.0226	0	15.1781	13.847	5.89602
673	P71741	Rv2402	ncbi-geneid:885661	NC_000962.3	K22934	trehalase	Function unknown	Conserved protein	conserved hypotheticals	Non-Essential	15	6	97.1897	0.00383731	393.73	443.042	355.656	411.731	333.268	325.455	425.102	411.979	400.823	477.37	263.39	422.52	281.606	224.203	213.528	214.321	196.265	324.19
674	P9WL19	Rv2923c	ncbi-geneid:887687	NC_000962.3	NA	hypothetical protein	Function unknown	Conserved protein	conserved hypotheticals	Non-Essential	23	10	169.324	0.00384202	2630.99	3047.2	2321.23	3238.04	2499.15	2239.58	1989.24	2090.25	2109.14	2347.86	1662.99	3092.48	1268.89	1241.14	951.51	1109.75	1086.7	2379.76
675	P9WH13	Rv0334	ncbi-geneid:886568	NC_000962.3	K00973	rmlA; glucose-1-phosphate thymidylyltransferase	dTDP-L-rhamnose biosynthesis within the O antigen biosynthesis pathway of lipopolysaccharide biosynthesis [catalytic activity: dTTP + alpha-D-glucose 1-phosphate = diphosphate + dTDP-glucose].	Alpha-D-glucose-1-phosphate thymidylyltransferase RmlA (dTDP-glucose synthase) (dTDP-glucose pyrophosphorylase)	intermediary metabolism and respiration	Essential	24	8	189.479	0.00384202	1977.5	2002.26	1393.46	2152.78	1650.56	1569.78	1493.81	1333.67	1311.32	742.504	1209.36	2025.51	1148.28	848.905	1096.65	1228.03	1095.94	1431.97
676	P9WL43	Rv2716	ncbi-geneid:887775	NC_000962.3	NA	hypothetical protein	Function unknown	Conserved protein	conserved hypotheticals	Non-Essential	33	17	248.762	0.00384202	2992.28	3290.56	3334.64	3732.06	3439.51	3251.46	2322.09	3236.3	3116.96	2763.3	2707.62	3618.42	2144.23	1946.16	1615.34	2104.38	2196.09	3051.63
677	O06581	Rv1129c	ncbi-geneid:885963	NC_000962.3	K21686	transcriptional regulator	Involved in transcriptional mechanism	Probable transcriptional regulator protein	regulatory proteins	Non-Essential	28	6	199.35	0.0038603	54.5911	57.48	62.0788	73.5792	153.463	146.376	202.45	218.328	198.166	19.3391	57.3106	43.4161	79.6183	23.261	3.97935	62.2451	47.4905	99.2969
678	P9WFN5	Rv1910c	ncbi-geneid:885897	NC_000962.3	NA	hypothetical protein	Unknown	Probable exported protein	cell wall and cell processes	Non-Essential	9	1	60.5388	0.00386735	1839.84	1233.12	769.215	1415.1	900.823	690.811	1154.67	931.975	866.828	778.286	448.853	3.59645	281.637	312.141	294.474	282.587	267.533	2.24062
679	P9WQC1	Rv1862	ncbi-geneid:885652	NC_000962.3	K13953	adhA; alcohol dehydrogenase A	Catalyzes the reversible oxidation of ethanol to acetaldehyde with the concomitant reduction of NAD	Probable alcohol dehydrogenase AdhA	intermediary metabolism and respiration	Non-Essential	17	8	108.155	0.00386735	511.696	605.889	663.245	589.672	574.255	634.861	356.577	613.552	507.735	1043.55	1118.65	1838.64	633.844	514.04	468.89	862.17	1011.03	1596.16
680	P9WKZ3	Rv3404c	ncbi-geneid:887902	NC_000962.3	K22885	hypothetical protein	Unknown	Conserved hypothetical protein	conserved hypotheticals	Growth Advantage	25	6	153.278	0.00387805	273.717	308.023	198.003	248.341	270.592	256.251	232.375	217.379	200.452	457.957	289.858	222.673	274.743	284.775	445.682	285.59	320.056	388.883
681	L0TBR2	Rv2251	ncbi-geneid:888706	NC_000962.3	K00803	flavoprotein	Electron acceptor	Possible flavoprotein	intermediary metabolism and respiration	Non-Essential	38	15	234.716	0.00391754	2318.46	2311.02	1355.45	2309.58	1762.98	2191.14	3963.09	3776.29	3328.15	2503.74	1873.38	1630.36	1650.75	1667.13	1740.15	1264.61	1218.01	1449.98
682	P9WGT5	Rv0069c	ncbi-geneid:886986	NC_000962.3	K01752	sdaA; L-serine dehydratase	Involved in gluconeogenesis from serine [catalytic activity: L-serine + H2O = pyruvate + NH3 + H2O].	Probable L-serine dehydratase SdaA (L-serine deaminase) (SDH) (L-SD)	intermediary metabolism and respiration	Non-Essential	8	5	43.3372	0.00400118	235.692	256.689	251.763	193.173	558.054	487.627	117.26	433.627	436.396	292.471	245.853	604.578	877.633	912.051	976.875	760.949	709.351	533
683	P9WGB3	Rv2066	ncbi-geneid:888483	NC_000962.3	K13540	cobIJ; bifunctional S-adenosyl-L-methionine-precorrin-2 methyl transferase/precorrin-3 methylase	Involved in cobalamin biosynthesis.	Probable bifunctional protein, CobI-COBJ fusion protein: S-adenosyl-L-methionine-precorrin-2 methyl transferase + precorrin-3 methylase	intermediary metabolism and respiration	Non-Essential	17	4	99.3283	0.00406425	147.915	168.591	112.594	106.015	94.3211	106.45	68.7381	96.3583	79.7146	122.294	75.7752	94.1198	35.8017	72.0842	33.1879	66.4832	66.8919	25.0998
684	P71968	Rv2671	ncbi-geneid:887389	NC_000962.3	NA	ribD; bifunctional diaminohydroxyphosphoribosylaminopyrimidine deaminase/5-amino-6-(5-phosphoribosylamino)uracil reductase	Involved in riboflavin biosynthesis (at the second and third steps). Converts 2,5-diamino-6-(ribosylamino)-4(3H)-pyrimidinone 5'-phosphate into 5-amino-6-(ribosylamino)-2,4(1H,3H)-pyrimidinedione 5'-phosphate [catalytic activity 1: 2,5-diamino-6-hydroxy-4-(5-phosphoribosylamino)pyrimidine + H(2)O = 5-amino-6-(5-phosphoribosylamino)uracil + NH(3)] [catalytic activity 2: 5-amino-6-(5-phosphoribityl…	Possible bifunctional enzyme riboflavin biosynthesis protein RibD: diaminohydroxyphosphoribosylaminopyrimidine deaminase (riboflavin-specific deaminase) + 5-amino-6-(5-phosphoribosylamino)uracil reductase (HTP reductase)	intermediary metabolism and respiration	Non-Essential	23	6	138.382	0.00414018	141.746	176.572	180.35	206.783	143.923	150.147	120.534	115.653	141.385	304.978	266.004	241.242	185.19	220.865	178.198	124.435	189.829	201.597
685	P9WQA5	Rv2971	ncbi-geneid:887275	NC_000962.3	NA	oxidoreductase	Function unknown; probably involved in cellular metabolism.	Probable oxidoreductase	intermediary metabolism and respiration	Essential	47	29	356.136	0.00429797	6366.49	6349.18	5374.87	6077.49	5144.13	4562.78	4731.55	4770.71	4562.91	12286.5	9017.63	10939.6	6422.19	3974.53	5777.11	7363.61	6904.2	9370.89
686	P9WMN7	Rv3206c	ncbi-geneid:888871	NC_000962.3	K21147	moeB1; adenylyltransferase/sulfurtransferase MoeZ	Possibly involved in molybdopterin metabolism (synthesis)	Probable molybdenum cofactor biosynthesis protein MoeB1 (MPT-synthase sulfurylase) (molybdopterin synthase sulphurylase)	intermediary metabolism and respiration	Essential	30	12	186.602	0.00434132	255.076	265.055	274.83	178.896	186.461	168.847	136.107	191.963	170.185	696.944	318.691	777.478	393.563	131.632	385.456	260.842	228.353	422.321
687	O53157	Rv1466	ncbi-geneid:886561	NC_000962.3	NA	hypothetical protein	Function unknown	Conserved protein	conserved hypotheticals	Uncertain	2	1	12.6359	0.00449374	801.086	791.282	599.336	1470.96	1774.66	1609.3	1145.09	1150.69	1154.62	1882.56	1293.11	3615.6	1495.35	1500.08	1689.11	1406.57	1445.06	2892.08
688	P9WJC7	Rv0289	ncbi-geneid:886602	NC_000962.3	NA	espG3; ESX-3 secretion-associated protein EspG3	Function unknown	ESX-3 secretion-associated protein EspG3	cell wall and cell processes	Essential	8	1	59.9297	0.00455566	174.997	174.038	101.776	82.8563	50.9048	31.9061	46.4709	58.4171	79.3226	867.067	505.976	27.7923	490.01	425.801	668.888	488.545	463.341	38.5662
689	P9WQA9	Rv3423c	ncbi-geneid:887634	NC_000962.3	K01775	alr; alanine racemase	Provides the D-alanine required for cell wall biosynthesis. Transforms L-alanine to D-alanine [catalytic activity: L-alanine = D-alanine]	Alanine racemase Alr	intermediary metabolism and respiration	Essential	34	9	197.183	0.00462994	306.844	334.29	148.441	452.992	444.844	379.297	462.521	584.872	544.137	441.896	98.5747	92.7198	102.109	151.991	178.402	421.407	397.283	76.2472
690	P9WMS7	Rv3396c	ncbi-geneid:887412	NC_000962.3	K01951	guaA; GMP synthase	Involved in GMP biosynthesis [catalytic activity: ATP + xanthosine 5'-phosphate + L-glutamine + H(2)O = AMP + pyrophosphate + GMP + L-glutamate].	Probable GMP synthase [glutamine-hydrolyzing] GuaA (glutamine amidotransferase) (GMP synthetase)	intermediary metabolism and respiration	Essential	64	22	468.391	0.00469167	3407.77	3317.65	2527.11	2612.17	2494.58	2356.49	1976.89	2688.28	2499.08	2371.48	2641.34	2142.75	1915.38	1395.67	1187.26	2128	1998.35	2286.49
691	I6YCP0	Rv3651	ncbi-geneid:885296	NC_000962.3	NA	hypothetical protein	Function unknown	Conserved hypothetical protein	conserved hypotheticals	Non-Essential	36	14	237.537	0.00471723	231.349	395.315	361.639	253.333	244.95	238.796	307.212	301.77	292.523	487.131	326.117	639.244	273.499	345.81	270.497	449.45	457.532	592.718
692	I6YD99	Rv2386a	ncbi-geneid:19394680	NA	NA	hypothetical protein	NA	NA	NA	NA	4	1	30.3645	0.0047623	472.495	916.091	363.824	557.427	380.337	452.233	343	315.159	301.139	836.569	802.407	1425.9	587.684	674.419	430.717	499.212	505.117	1281.06
693	P9WK17	Rv1837c	ncbi-geneid:885713	NC_000962.3	K01638	glcB; malate synthase	Involved in glyoxylate bypass (second step), an alternative to the tricarboxylic acid cycle [catalytic activity: L-malate + CoA = acetyl-CoA + H(2)O + glyoxylate]	Malate synthase G GlcB	intermediary metabolism and respiration	Essential	119	60	881.472	0.00476745	12687.1	13224.7	13469	13397.9	10867.9	11412	8321.03	9914.12	9650.35	9062.95	10737.4	11643.5	7237	7585.53	5549.11	7878.02	7852.76	11101.8
694	P9WGC5	Rv0951	ncbi-geneid:885434	NC_000962.3	K01903	sucC; succinyl-CoA ligase subunit beta	Involved in tricarboxylic acid cycle [catalytic activity: ATP + succinate + CoA = ADP + succinyl-CoA + phosphate].	Probable succinyl-CoA synthetase (beta chain) SucC (SCS-beta)	intermediary metabolism and respiration	Essential	77	32	712.918	0.00479868	13746.8	12575	10352.1	12762.6	9110.3	9186.27	9417.67	9817.07	8921.77	11275.8	8577.16	10979.9	6036.89	6035.61	5282.59	6608.45	6649.63	10107.1
695	P9WH23	Rv2195	ncbi-geneid:888420	NC_000962.3	K03890	qcrA; ubiquinol-cytochrome C reductase rieske iron-sulfur subunit	Respiration	Probable rieske iron-sulfur protein QcrA	intermediary metabolism and respiration	Growth Defect	26	9	177.73	0.00484242	845.74	906.576	1908.6	620.247	1488.38	1364.8	1600	1490.35	1470	1112.25	2434.27	2034.67	1726.29	1852.42	1664.33	2011.93	2031.83	2128.14
696	P9WFH9	Rv1729c	ncbi-geneid:885194	NC_000962.3	NA	S-adenosylmethionine-dependent methyltransferase	Possible methyltransferase	Possible S-adenosylmethionine-dependent methyltransferase	lipid metabolism	Non-Essential	4	1	22.5175	0.0048457	314.576	342.828	220.167	269.566	595.708	574.68	217.839	686.613	592.776	235.995	56.5312	33.8689	23.843	336.683	12.1186	294.55	276.308	345.764
697	L7N664	Rv1471	ncbi-geneid:886554	NC_000962.3	K00384	trxB1; thioredoxin	Thioredoxin participates in various redox reactions through the reversible oxidation of its active center dithiol, to a disulfide, & catalyzes dithiol-disulfide exchange reactions.	Probable thioredoxin TrxB1	intermediary metabolism and respiration	Non-Essential	14	4	91.0589	0.00486372	446.972	467.475	399.079	472.657	533.491	514.781	302.642	427.605	453.217	320.082	210.482	436.04	194.106	405.058	90.1991	292.749	145.256	488.163
698	P9WIQ3	Rv3106	ncbi-geneid:888839	NC_000962.3	K00528	fprA; NADPH-ferredoxin reductase FprA	Generates oxidized ferredoxin from ferredoxin [catalytic activity: reduced ferredoxin + NADP(+) = oxidized ferredoxin + NADPH].	NADPH:adrenodoxin oxidoreductase FprA (NADPH-ferredoxin reductase)	intermediary metabolism and respiration	Non-Essential	39	12	259.082	0.00489741	132.098	153.633	118.373	123.163	273.025	240.154	201.072	212.755	211.766	165.176	352.069	296.135	340.247	396.641	185.853	185.82	366.16	292.477
699	I6XHJ3	Rv3556c	ncbi-geneid:887285	NC_000962.3	K00626	fadA6; acetyl-CoA acetyltransferase FadA	Function unknown, but involved in lipid degradation [catalytic activity: 2 acetyl-CoA = CoA + acetoacetyl-CoA].	Probable acetyl-CoA acetyltransferase FadA6 (acetoacetyl-CoA thiolase)	lipid metabolism	Non-Essential	52	17	358.422	0.005025	3011.6	2935.43	3075.58	3409.26	4881.41	4835.34	2877.75	5128.77	5601.56	2478.74	2547.03	1738.24	1445.37	3961.75	1071.61	2704.51	2764.55	4138.79
700	P9WHN9	Rv0230c	ncbi-geneid:886705	NC_000962.3	K07048	php; phosphotriesterase	Enzymatic activity unknown [catalytic activity: aryl dialkyl phosphate + H2O = dialkyl phosphate + an aryl alcohol].	Probable phosphotriesterase Php (parathion hydrolase) (PTE) (aryldialkylphosphatase) (paraoxonase) (a-esterase) (aryltriphosphatase) (paraoxon hydrolase)	lipid metabolism	Growth Advantage	21	3	125.525	0.00521258	114.479	85.1632	82.3103	114.75	69.5429	78.2977	73.2644	66.9144	96.9769	91.6181	41.5689	24.8634	2.40713	32.9691	51.6892	34.4104	39.9496	61.9954
701	P9WMK7	Rv2986c	ncbi-geneid:888166	NC_000962.3	K03530	hupB; DNA-binding protein HU	This protein belongs to the histone like family of prokaryotic DNA-binding proteins which are capable of wrapping DNA to stabilize it, and prevent its denaturation under extreme environmental conditions.	DNA-binding protein HU homolog HupB (histone-like protein) (HLP) (21-kDa laminin-2-binding protein)	information pathways	Growth Defect	61	30	305.15	0.00536597	12699.3	12342.4	9819.51	12101.1	9537.55	9156.53	8407.36	8450.73	8389.37	8994.26	6458.37	9410.32	4262.48	5021.08	2505.46	6815.34	6635.07	11525.1
702	P9WPV5	Rv1306	ncbi-geneid:886939	NC_000962.3	K02109	atpF; ATP synthase subunit B	This is one of the three chains of the nonenzymatic component (cf(0) subunit) of the ATPase complex.	Probable ATP synthase B chain AtpF	intermediary metabolism and respiration	Essential	21	7	128.416	0.00538601	2042.91	1949.22	1772.72	2493.86	1873.41	1810.07	1288.97	1307.13	1322.11	1582.77	1271.52	1813.8	889.758	959.996	501.55	953.381	990.34	1762.23
703	P9WNU9	Rv2112c	ncbi-geneid:888290	NC_000962.3	K20814	dop; pup deamidase/depupylase	Deamidates the C-terminal glutamine of pup	Deamidase of pup Dop	intermediary metabolism and respiration	Non-Essential	43	15	292.738	0.00542063	2084.62	2088.9	1593.44	1988.32	1377.66	1380.82	1348.06	1354.08	1333.72	3271.18	2175.38	2783.72	1886.99	1990.55	1679.55	1652.32	1704.51	2609.82
704	O53448	Rv1100	ncbi-geneid:885852	NC_000962.3	NA	hypothetical protein	Function unknown	Conserved protein	conserved hypotheticals	Non-Essential	5	1	25.9072	0.0054609	39.4168	27.6197	17.1221	46.7616	19.8944	22.1318	24.2158	23.3869	16.86	17.9606	9.50362	38.2147	7.60303	5.88686	9.71649	7.94179	7.58968	33.7905
705	O06576	Rv1124	ncbi-geneid:886022	NC_000962.3	NA	ephC; epoxide hydrolase EphC	Thought to be involved in detoxification reactions following oxidative damage to lipids [catalytic activity: an epoxide + H(2)O = a glycol].	Probable epoxide hydrolase EphC (epoxide hydratase)	virulence, detoxification, adaptation	Non-Essential	26	7	180.792	0.00550679	1072.88	1252.52	1026.49	2823.42	2513.05	2384.04	1214.62	1236.28	1223.83	839.801	600.43	1807.03	891.401	873.386	815.645	826.274	795.092	1434.92
706	P9WJ41	Rv0239	ncbi-geneid:886689	NC_000962.3	NA	vapB24; antitoxin VapB24	Unknown	Possible antitoxin VapB24	virulence, detoxification, adaptation	Non-Essential	3	1	17.8079	0.00556144	28.5426	18.0388	15.9612	15.3202	14.0688	15.3543	16.7254	11.9842	11.4504	0	0	5.77948	0	0.0117829	23.7312	10.9472	10.232	22.7739
707	P9WH17	Rv2842c	ncbi-geneid:888159	NC_000962.3	K09748	ribosome maturation factor RimP	Function unknown	Conserved protein	conserved hypotheticals	Non-Essential	11	5	67.8645	0.0055714	1991.07	1963.84	1521.72	2053.68	2131.92	1641.02	1438.6	1199.9	1822.95	1832.62	223.27	1271.45	105.244	803.671	963.774	1028.23	909.277	1274.46
708	I6XVZ6	Rv0686	ncbi-geneid:888271	NC_000962.3	NA	membrane protein	Unknown	Probable membrane protein	cell wall and cell processes	Non-Essential	6	1	33.6538	0.00565287	64.2953	50.4178	13.8375	138.908	58.1135	56.3276	107.265	123.698	69.0975	68.6852	56.332	1.44895	21.641	20.7705	13.5277	22.0626	20.8957	0
709	P9WG59	Rv1295	ncbi-geneid:886957	NC_000962.3	K01733	thrC; threonine synthase	Involved in threonine biosynthesis [catalytic activity: O-phospho-L-homoserine + H(2)O = L-threonine + phosphate]	Threonine synthase ThrC (ts)	intermediary metabolism and respiration	Essential	54	24	387.141	0.00565915	16520.4	16793.8	12735.2	18071.3	12859.7	12719.8	9973.55	9716.54	9718.84	6426.52	14103.1	8198.42	10434.5	10809.6	9698.81	10081	9867.21	7906.6
710	P9WMS3	Rv2296	ncbi-geneid:887796	NC_000962.3	K01563	haloalkane dehalogenase	Converts haloalkanes to corresponding alcohol and halides [catalytic activity: 1-haloalkane + H2O = a primary alcohol + halide].	Probable haloalkane dehalogenase	intermediary metabolism and respiration	Non-Essential	50	30	367.232	0.00566262	7506.81	6666.28	6093.85	7587.55	5890.2	5479.2	4572.33	4716.72	4657.34	4849.56	3705.73	6549.23	3125.33	3266.45	867.276	2775.97	2785.06	5512.73
711	P9WNP5	Rv0548c	ncbi-geneid:887529	NC_000962.3	K01661	menB; 1,4-dihydroxy-2-naphthoyl-CoA synthase	Involved in menaquinone biosynthesis. Convert O-succinylbenzoyl-CoA (OSB-CoA) to 1,4-dihydroxy-2-naphthoic acid (DHNA) [catalytic activity: O-succinylbenzoyl-CoA = 1,4-dihydroxy-2-naphthoate + CoA].	Naphthoate synthase MenB (dihydroxynaphthoic acid synthetase) (DHNA synthetase)	intermediary metabolism and respiration	Essential	53	24	422.307	0.00570243	1162.4	1085.94	979.879	1293.34	1371.79	1240.4	1145.14	1211.29	1162.8	906.664	699.041	1544.44	541.32	636.303	652.915	722.409	707.264	1524.13
712	P9WJG9	Rv3153	ncbi-geneid:887530	NC_000962.3	K00338	nuoI; NADH-quinone oxidoreductase subunit I	Involved in aerobic|anaerobic respiration [catalytic activity: NADH + ubiquinone = NAD(+) + ubiquinol].	Probable NADH dehydrogenase I (chain I) NuoI (NADH-ubiquinone oxidoreductase chain I)	intermediary metabolism and respiration	Non-Essential	18	6	136.455	0.00573236	596.592	368.033	283.862	451.34	501.882	461.032	429.985	388.827	315.52	212.638	145.215	658.011	117.408	156.911	178.995	187.782	282.011	525.541
713	P9WKS3	Rv0738	ncbi-geneid:888620	NC_000962.3	NA	hypothetical protein	Function unknown	Conserved protein	conserved hypotheticals	Uncertain	16	6	112.522	0.00574657	767.939	818.358	564.655	676.561	415.781	400.06	525.981	465.165	431.516	1656.66	969.085	498.257	978.948	1241.89	1028.96	732.662	778.04	447.847
714	P71885	Rv2327	ncbi-geneid:888124	NC_000962.3	NA	hypothetical protein	Function unknown	Conserved protein	conserved hypotheticals	Non-Essential	19	4	116.68	0.00574908	349.662	383.115	431.61	499.63	527.075	513.393	372.569	367.256	377.687	316.521	291.207	564.589	224.497	198.948	196.895	218.546	213.214	516.548
715	P9WK45	Rv1411c	ncbi-geneid:886700	NC_000962.3	K14954	lprG; lipoprotein LprG	Unknown	Conserved lipoprotein LprG	cell wall and cell processes	Non-Essential	22	12	160.273	0.00575998	962.338	696.996	1109.18	744.626	888.122	951.632	607.524	1023.83	885.71	1222.1	1260.78	1841.95	972.593	974.743	803.743	1073.12	1034.86	1743.65
716	O07175	Rv0125	ncbi-geneid:886924	NC_000962.3	NA	pepA; serine protease PepA	Function unknown; possibly hydrolyzes peptides and/or proteins (seems to cleave preferentially after serine residues).	Probable serine protease PepA (serine proteinase) (MTB32A)	intermediary metabolism and respiration	Non-Essential	28	9	207.242	0.00581851	8573.39	8242.22	6824.63	10489.8	9959.17	10144.9	7232	6928.1	7237.05	7142.19	4999.88	9960.8	5059.08	5288.95	4156.56	5795.29	5723.42	8922.51
717	P9WMI5	Rv2358	ncbi-geneid:888965	NC_000962.3	K22298	smtB; HTH-type transcriptional regulator SmtB	Involved in transcriptional mechanism.	Probable transcriptional regulatory protein SmtB (probably ArsR-family)	regulatory proteins	Non-Essential	9	4	63.6365	0.00581851	0.634111	1.75295	0.905378	0.780161	27.5429	20.9665	13.4736	16.2085	21.7714	7.93039	6.70653	20.7659	63.9061	64.5062	65.3826	53.6997	65.9327	12.8288
718	P9WLZ1	Rv1398c	ncbi-geneid:886759	NC_000962.3	NA	vapB10; antitoxin VapB10	Unknown	Possible antitoxin VapB10	virulence, detoxification, adaptation	Non-Essential	21	9	204.176	0.00584044	1459.28	1506.57	974.195	2239.51	2550.4	2407.46	783.388	1276.03	1253.17	3953.71	2395.94	1384.07	2929.96	3291.66	3964.6	2526.46	2773.28	1253.49
719	P9WPR5	Rv0654	ncbi-geneid:888089	NC_000962.3	K11159	carotenoid cleavage oxygenase	Function unknown; probably involved in cellular metabolism.	Probable dioxygenase	intermediary metabolism and respiration	Growth Advantage	38	11	270.515	0.00586226	519.006	479.933	841.509	378.316	494.183	430.368	509.006	677.252	681.073	294.197	423.16	612.058	307.402	295.411	189.249	297.673	289.239	687.013
720	P9WGT3	Rv1483	ncbi-geneid:886551	NC_000962.3	K11610	fabG1; 3-oxoacyl-ACP reductase FabG	Involved in the fatty acid biosynthesis pathway (first reduction step) (mycolic acid biosynthesis); reduces KASA/KASB products [catalytic activity: (3R)-3-hydroxyacyl-[acyl-carrier protein] + NADP+ = 3-oxoacyl-[acyl-carrier protein] + NADPH].	3-oxoacyl-[acyl-carrier protein] reductase FabG1 (3-ketoacyl-acyl carrier protein reductase) (mycolic acid biosynthesis a protein)	lipid metabolism	Essential	45	15	305.958	0.00587325	2035.95	2115.71	1560.51	2273.12	2463.35	2367.56	2092.62	2007.26	1916.41	1787.5	1281.83	1605.2	1557.81	1588.66	832.936	1447.35	1454.29	2748.77
721	P9WK53	Rv1274	ncbi-geneid:887011	NC_000962.3	NA	lprB; lipoprotein LprB	Unknown	Possible lipoprotein LprB	cell wall and cell processes	Non-Essential	6	2	44.558	0.00590219	311.256	313.574	229.238	140.827	46.4259	76.0667	156.535	147.569	116.387	21.0071	4.65503	2.65005	3.94888	2.61851	404.127	23.802	368.017	87.4358
722	P9WPB5	Rv0503c	ncbi-geneid:887264	NC_000962.3	K00574	cmaA2; cyclopropane mycolic acid synthase	Essential for the cyclopropanation function. Transfers a methylene group from S-adenosyl-L-methionine to the cis double bond of an unsaturated fatty acid chain resulting in the replacement of the double bond with a methylene bridge. Mycolic acids, which represent the major constituent of mycobacterial cell wall complex, act as substrates [catalytic activity: S-adenosyl-L-methionine + phospholipid…	Cyclopropane-fatty-acyl-phospholipid synthase 2 CmaA2 (cyclopropane fatty acid synthase) (CFA synthase) (cyclopropane mycolic acid synthase 2) (mycolic acid trans-cyclopropane synthetase)	lipid metabolism	Growth Advantage	28	11	200.935	0.00590219	1528.57	1478.59	1206.3	1637.94	1120.88	1240.68	969.5	891.098	906.589	2829.56	1903.08	2809.32	1342.76	1025.46	1299.35	1574.54	1554.39	2505.83
723	P9WNJ3	Rv1793	ncbi-geneid:885448	NC_000962.3	NA	esxN; ESAT-6 like protein EsxN	Function unknown	Putative ESAT-6 like protein EsxN (ESAT-6 like protein 5)	cell wall and cell processes	Non-Essential	18	1	223.417	0.00590219	192.017	264.836	365.178	325.036	383.285	308.967	156.1	43.2617	207.665	38.1209	217.359	28.7418	16.2641	222.786	9.72002	183.452	149.763	59.5927
724	P95100	Rv3058c	ncbi-geneid:888878	NC_000962.3	NA	TetR family transcriptional regulator	Involved in transcriptional mechanism.	Possible transcriptional regulatory protein (probably TetR-family)	regulatory proteins	Growth Advantage	23	8	129.645	0.00592901	298.656	325.582	1164.2	152.182	475.057	418.291	1373.85	1569.1	1536.36	579.818	2299.02	1177.61	1653.91	1849.6	1779.25	1985.6	1852.96	965.211
725	O53978	Rv1977	ncbi-geneid:885931	NC_000962.3	NA	hypothetical protein	Function unknown	Conserved protein	conserved hypotheticals	Non-Essential	5	1	26.2752	0.00626888	110.938	85.6094	49.8885	58.2011	170.797	332.24	35.5644	147.693	238.78	17.8111	113.251	92.8018	110.888	77.7523	8.10761	3.88313	12.3503	21.2601
726	P9WFX7	Rv1611	ncbi-geneid:885294	NC_000962.3	K01609	trpC; indole-3-glycerol phosphate synthase	Tryptophan biosynthesis pathway (fourth step) [catalytic activity: 1-(2-carboxyphenylamino)-1-deoxy-D-ribulose 5-phosphate = 1-(indol-3-YL)glycerol 3-phosphate + CO(2) + H(2)O.]	Probable indole-3-glycerol phosphate synthase TrpC	intermediary metabolism and respiration	Essential	51	19	316.668	0.00631844	2327.01	3030.14	2778.71	3607.55	2743.49	2713.79	2127.51	2113.56	2039.26	4908.98	3474.03	7015.14	3617.36	3617.28	2087.16	2854.98	2827.93	5703.82
727	Q6MX43	Rv0379	ncbi-geneid:886449	NC_000962.3	NA	secE2; protein translocase subunit SecE	Thought to be involved in protein transport (export).	Possible protein transport protein SecE2	cell wall and cell processes	Non-Essential	14	4	104.053	0.00652384	309.392	350.233	266.633	173.245	107.783	126.439	156.371	172.414	184.132	233.063	153.744	34.8996	84.1622	79.8588	68.9942	146.617	177.427	70.1724
728	P9WGZ1	Rv3457c	ncbi-geneid:887629	NC_000962.3	K03040	rpoA; DNA-directed RNA polymerase subunit alpha	DNA-dependent RNA polymerase catalyzes the transcription of DNA into RNA using the four ribonucleoside triphosphates as substrates. The amino-terminal portion is involved in the assembly of core RNAP, whereas the C-terminal is involved in interaction with transcriptional regulators [catalytic activity: N nucleoside triphosphate = N pyrophosphate + RNA(N)].	Probable DNA-directed RNA polymerase (alpha chain) RpoA (transcriptase alpha chain) (RNA polymerase alpha subunit) (DNA-directed RNA nucleotidyltransferase)	information pathways	Essential	81	28	606.501	0.00681509	7061.87	6450.47	4793.63	11273.3	14003.7	12430.6	12225.2	12193.4	11240.3	13960.9	9050.62	16574.6	13782.2	14488.1	13374.9	14900.6	15275	15006.3
729	P9WM51	Rv1260	ncbi-geneid:887044	NC_000962.3	NA	oxidoreductase	Function unknown; probably involved in cellular metabolism.	Probable oxidoreductase	intermediary metabolism and respiration	Non-Essential	48	15	321.993	0.00684321	1681.3	1464.24	1387.72	1311.42	1177.91	1105	1040.79	1106.09	1095.13	1153.33	865.941	1597.58	627.327	608.008	441.437	736.823	700.447	1412.58
730	O06574	Rv1122	ncbi-geneid:885820	NC_000962.3	K00033	gnd2; 6-phosphogluconate dehydrogenase (decarboxylating)	Involved in hexose monophosphate shunt (pentose phosphate pathway). [catalytic activity: 6-phospho-D-gluconate + NADP+ = D-ribulose 5-phosphate + CO2 + NADPH]	Probable 6-phosphogluconate dehydrogenase, decarboxylating Gnd2	intermediary metabolism and respiration	Essential	49	18	411.198	0.00694551	3708.96	3664.24	2764.23	4593.56	5627.35	4952.46	4269.06	4374.74	4313.19	3019.17	2090.3	4858.77	2787.94	2971.1	2371.49	2799.84	2667.08	4967.98
731	P9WKD3	Rv2068c	ncbi-geneid:888742	NC_000962.3	K17836	blaC; beta-lactamase	Hydrolyses beta-lactams to generate corresponding beta-amino acid [catalytic activity: a beta-lactam + H(2)O = a substituted beta-amino acid].	Class a beta-lactamase BlaC	intermediary metabolism and respiration	Non-Essential	27	9	161.722	0.00695532	695.799	731.113	707.956	888.853	1682.35	1476.69	1084.78	1201.83	1156.03	439.411	475.258	1083.17	691.857	733.703	963.161	645.82	683.319	766.011
732	P9WQ47	Rv3826	ncbi-geneid:886154	NC_000962.3	K12425	fadD23; long-chain-fatty-acid--CoA ligase FadD23	Function unknown, but involved in lipid degradation.	Probable fatty-acid-AMP ligase FadD23 (fatty-acid-AMP synthetase) (fatty-acid-AMP synthase)	lipid metabolism	Non-Essential	36	13	235.155	0.00718597	2975.02	3132.84	2432.33	3368	3111.41	2832.84	2470.37	2769.36	2659.47	2885.77	1913.96	3728.86	1618.85	1684.55	1462.18	1648.74	1607.42	3124.04
733	P9WKC3	Rv3088	ncbi-geneid:888669	NC_000962.3	K00635	tgs4; diacyglycerol O-acyltransferase	May be involved in synthesis of triacylglycerol	Putative triacylglycerol synthase (diacylglycerol acyltransferase) Tgs4	lipid metabolism	Non-Essential	28	10	176.294	0.00740995	297.346	308.651	265.447	225.006	721.103	713.111	799.718	817.054	818.438	483.119	357.833	809.629	1457.31	1577.57	1715.28	1367.02	1358.17	751.143
734	P9WFK1	Rv0635	ncbi-geneid:888032	NC_000962.3	NA	hadA; (3R)-hydroxyacyl-ACP dehydratase subunit HadA	Involved in fatty acid synthesis type II (fas-II)	(3R)-hydroxyacyl-ACP dehydratase subunit HadA	intermediary metabolism and respiration	Essential	18	5	152.554	0.00741555	227.227	273.635	1409.68	509.301	885.533	903.092	541.563	935.375	876.746	558.819	2282.77	455.36	1980.34	1923.51	2326.49	1687.85	1740.26	948.411
735	O05892	Rv3249c	ncbi-geneid:888741	NC_000962.3	NA	TetR family transcriptional regulator	Probably involved in a transcriptional mechanism	Possible transcriptional regulatory protein (probably TetR-family)	regulatory proteins	Non-Essential	8	2	48.7372	0.00751395	23.6038	30.1203	27.163	3.63443	5.92526	5.90784	30.6553	37.6935	29.5622	27.5619	38.8774	61.513	74.5515	70.303	36.7553	21.1774	20.7833	46.3864
736	P9WFF5	Rv1086	ncbi-geneid:887097	NC_000962.3	K12503	(2Z,6E)-farnesyl diphosphate synthase	Catalyzes the first committed step in the synthesis of decaprenyl diphosphate, a molecule which has a central role in the biosynthesis of most features of the mycobacterial cell wall. Adds one isoprene unit to omega,E-geranyl diphosphate. The product, omega,E, Z-farnesyl diphosphate, is the putative substrate of Rv2361c product [catalytic activity: geranyl diphosphate + isopentenyl diphosphate = …	Short (C15) chain Z-isoprenyl diphosphate synthase (Z-FPP synthase) (Z-farnesyl diphosphate synthase) (Z-FPP synthetase) (Z-farnesyl diphosphate synthetase) (geranyltranstransferase) (farnesyl pyrophosphate synthetase)	cell wall and cell processes	Non-Essential	8	1	42.3513	0.00757934	22.2881	20.3803	14.7392	0	8.51361	0.952555	4.64892	21.1351	6.91306	9.95969	13.2862	28.045	27.2173	29.9092	6.47327	75.1342	54.4418	109.804
737	P9WIJ9	Rv3917c	ncbi-geneid:886244	NC_000962.3	K03497	parB; chromosome partitioning protein ParB	Involved in chromosome partition. Localize to both POLES of the predivisional cell following completion of DNA replication. Binds to the DNA origin of replication.	Probable chromosome partitioning protein ParB	cell wall and cell processes	Essential	38	13	264.768	0.00757934	202.619	193.53	160.697	292.685	191.894	199.525	133.862	134.887	135.763	182.056	107.967	168.765	106.36	83.1648	174.35	121.701	111.894	42.6672
738	I6XES4	Rv2622	ncbi-geneid:887825	NC_000962.3	NA	methyltransferase	Causes methylation	Possible methyltransferase (methylase)	intermediary metabolism and respiration	Non-Essential	31	4	183.141	0.00762341	181.08	152.678	169.369	155.867	124.196	111.109	105.397	113.836	129.525	335.484	193.62	347.867	139.031	193.749	132.172	153.589	136.428	274.639
739	P9WLH5	Rv2228c	ncbi-geneid:888108	NC_000962.3	K22316	multifunctional RNASE H/alpha-ribazole phosphatase/acid phosphatase	Unknown	Multifunctional protein. Has RNASE H, alpha-ribazole phosphatase, and acid phosphatase activities.	information pathways	Growth Defect	18	3	98.1928	0.00762341	77.7894	93.6355	76.7935	115.056	93.2649	100.209	51.3504	59.5671	63.4643	87.0775	60.2914	49.6746	64.7847	70.4071	57.1813	43.4712	42.3574	21.3859
740	P9WIL9	Rv2095c	ncbi-geneid:888403	NC_000962.3	K13573	pafC; proteasome accessory factor C	Unknown	Proteasome accessory factor C PafC	intermediary metabolism and respiration	Non-Essential	31	10	205.388	0.00769403	657.728	668.242	1113.04	1259.18	2414.93	2320.85	616.585	1013.11	1031.02	585.466	371.474	671.486	780.073	791.902	763.855	696.372	600.657	912.147
741	P9WHS7	Rv2089c	ncbi-geneid:887719	NC_000962.3	K01274	pepE; dipeptidase PepE	Hydrolysis of peptide bonds	Dipeptidase PepE	intermediary metabolism and respiration	Non-Essential	10	2	74.8791	0.0077073	8.25958	9.88598	54.9791	10.1287	16.8457	18.7205	10.0387	31.5291	33.5439	45.5913	35.3587	104.48	26.5421	35.1083	17.9568	32.8651	38.1199	26.7449
742	I6XEK2	Rv2548A	ncbi-geneid:11117811	NC_000962.3	NA	hypothetical protein	Unknown	Conserved protein	conserved hypotheticals	Non-Essential	30	8	203.735	0.00771611	1233.91	1323.41	897.559	2759.54	1982.23	1904.72	677.342	671.653	655.541	1403.38	836.234	395.802	741.537	951.846	836.997	409.248	424.677	284.226
743	P9WHT3	Rv2213	ncbi-geneid:888105	NC_000962.3	K01255	pepB; cytosol aminopeptidase	Protein degradation	Probable aminopeptidase PepB	intermediary metabolism and respiration	Non-Essential	57	25	388.627	0.00776196	7465.36	5050.9	8632.11	5487.12	8614.56	8638.32	5835.33	7843.55	7804.89	7884.2	8565.22	14590.5	9158.2	9388.4	6485.93	9138.83	8971.2	12772.9
744	P71699	Rv0042c	ncbi-geneid:887034	NC_000962.3	NA	transcriptional regulator	Possibly involved in transcriptional mechanism.	Possible transcriptional regulatory protein (probably MarR-family)	regulatory proteins	Non-Essential	40	10	264.217	0.00785081	1700.75	1808.47	1540.43	2516.95	2068.15	1914.44	1120	1283.68	1227.69	3199.44	2245.74	2919.74	1669.94	2177.38	1845.32	1910.04	1730.53	3177.39
745	L7N6A2	Rv0275c	ncbi-geneid:886629	NC_000962.3	NA	transcriptional regulator	Could be involved in transcriptional mechanism.	Possible transcriptional regulatory protein (possibly TetR-family)	regulatory proteins	Non-Essential	15	3	82.6398	0.00809053	109.045	99.2345	359.858	146.867	122.382	153.737	225.509	292.983	233.501	166.883	1138.33	72.2394	575.865	580.513	722.816	990.553	996.498	192.89
746	P9WGV5	Rv2953	ncbi-geneid:887772	NC_000962.3	K12445	trans-acting enoyl reductase	May be involved in phenolpthiocerol and phthiocerol dimycocerosate (dim) biosynthesis	Enoyl reductase	lipid metabolism	Non-Essential	55	10	418.88	0.0081487	2149.24	2552.64	2242.67	2278.79	2489.34	2345.81	2223.9	2338.23	2265.6	3210.21	2629.5	6213.3	2535.34	2558.82	2329.27	2714.89	2624.05	5131.28
747	I6YFP0	Rv3279c	ncbi-geneid:888726	NC_000962.3	K03524	birA; bifunctional biotin operon repressor/biotin--[acetyl-CoA-carboxylase] synthetase	BIRA acts both as a biotin-operon repressor and as the enzyme that synthesizes the corepressor, acetyl-CoA:carbon-dioxide ligase. This protein also activates biotin to form biotinyl-5'-adenylate and transfers the biotin moiety to biotin-accepting proteins [catalytic activity: ATP + biotin + APO-[acetyl-CoA:carbon-dioxide ligase (ADP forming)] = AMP + pyrophosphate + [acetyl-CoA:carbon-dioxide lig…	Possible bifunctional protein BirA: biotin operon repressor + biotin--[acetyl-CoA-carboxylase] synthetase (biotin--protein ligase)	intermediary metabolism and respiration	Essential	10	1	60.1194	0.00824625	33.9797	28.7752	196.366	1.51974	45.9475	29.6535	108.354	107.394	104.829	37.9005	425.686	23.6058	345.189	378.605	261.803	435.282	434.005	195.996
748	P9WG43	Rv1438	ncbi-geneid:886628	NC_000962.3	K01803	tpi; triosephosphate isomerase	Plays an important role in several metabolic pathways [catalytic activity: D-glyceraldehyde 3-phosphate = glycerone phosphate]	Probable triosephosphate isomerase Tpi (TIM)	intermediary metabolism and respiration	Essential	42	17	290.892	0.00824625	2844.6	2656.53	2443.39	3266.81	2395.87	2529.48	2122.29	2163.97	2174.22	2234.04	1786.6	2908.61	1219.09	1064.75	1012.49	1565.16	1493.54	3323.59
749	O50397	Rv3368c	ncbi-geneid:887641	NC_000962.3	NA	oxidoreductase	Function unknown; probably involved in cellular metabolism	Possible oxidoreductase	intermediary metabolism and respiration	Non-Essential	18	6	147.582	0.00830063	4795.7	5214.12	4272.67	6265.51	4997.9	4831.58	4384.32	4449.5	4332.08	5180.65	3595.04	5561.88	3322.12	3118.75	2070.45	2870.31	2637.09	5123.27
750	P9WLZ9	Rv1363c	ncbi-geneid:886811	NC_000962.3	K18481	membrane protein	Function unknown	Possible membrane protein	cell wall and cell processes	Non-Essential	18	9	112.574	0.00846405	635.641	676.085	533.144	916.902	672.811	653.636	389.954	386.547	366.979	607.791	411.366	550.152	282.072	101.356	261.203	294.022	290.41	490.115
751	O53838	Rv0827c	ncbi-geneid:885375	NC_000962.3	NA	kmtR; HTH-type transcriptional regulator KmtR	Represses transcription from the KMTR operator-promoter. Repression is alleviated by NI(II) or cobalt(II).	Metal sensor transcriptional regulator KmtR (ArsR-SmtB family)	regulatory proteins	Non-Essential	3	1	15.7568	0.00855826	0	1.03679	0.566658	11.8747	73.8903	73.4446	0	0	1.56848	0	0	0	0	0	0	0	0	0
752	O53726	Rv0439c	ncbi-geneid:886342	NC_000962.3	NA	dehydrogenase/reductase	Function unknown; possibly involved in cellular metabolism.	Probable dehydrogenase/reductase	intermediary metabolism and respiration	Non-Essential	43	12	287.372	0.00869678	784.745	747.466	634.54	714.573	531.612	543.213	491.092	452.949	444.38	1426.77	1070.12	2563.04	585.812	441.233	365.575	1645.53	1512.7	2288.85
753	P9WFR3	Rv0558	ncbi-geneid:887591	NC_000962.3	K03183	menH; demethylmenaquinone methyltransferase	Involved in menaquinone biosynthesis (at the last step) converts DMKH2 into MKH2 [catalytic activity: S-adenosyl-L-methionine + demethylmenaquinol = S-adenosyl-L-homocysteine + menaquinol].	Probable ubiquinone/menaquinone biosynthesis methyltransferase MenH (2-heptaprenyl-1,4-naphthoquinone methyltransferase)	intermediary metabolism and respiration	Essential	5	1	33.3542	0.00872021	380.576	362.239	265.845	224.891	116.949	153.483	182.457	180.845	163.43	191.707	127.338	238.861	75.8308	87.5669	27.9819	100.05	98.0322	219.231
754	P71643	Rv2808	ncbi-geneid:888944	NC_000962.3	NA	hypothetical protein	Unknown	Hypothetical protein	conserved hypotheticals	Non-Essential	3	1	16.3264	0.00875424	39.0616	34.769	9.18217	46.5085	6.57626	30.5576	17.8507	26.8836	4.43922	24.6937	4.61326	15.0527	3.234	6.21339	2.10175	7.58088	8.02113	10.2914
755	P9WHK5	Rv2883c	ncbi-geneid:887709	NC_000962.3	K09903	pyrH; uridylate kinase	Uridine monophosphate kinase [catalytic activity: ATP + UMP = ADP + UDP].	Probable uridylate kinase PyrH (UK) (uridine monophosphate kinase) (UMP kinase)	intermediary metabolism and respiration	Essential	36	7	268.347	0.00879766	1158.06	1163.07	1020.51	1535.08	1316.62	1326.47	880.834	1137.32	1053.49	1991.25	1598.33	2154.4	1180.44	1366.49	957.23	1405.67	1394.88	2126.19
756	O53532	Rv2258c	ncbi-geneid:888755	NC_000962.3	NA	transcriptional regulator	Possibly involved in transcriptional regulation	Possible transcriptional regulatory protein	regulatory proteins	Non-Essential	24	7	168.334	0.0088415	2215.7	1769.18	1050.26	2896.91	1676.77	1559.31	2613.12	2362.53	2061.05	1898.83	1296.24	202.628	1066.63	1211.87	924.183	1121.26	1104.97	2048.95
757	P9WFW7	Rv2555c	ncbi-geneid:887726	NC_000962.3	K01872	alaS; alanine--tRNA ligase	Involved in translation mechanism [catalytic activity: ATP + L-alanine + tRNA(ala) = AMP + pyrophosphate + L-alanyl-tRNA (ala)].	Probable alanyl-tRNA synthetase AlaS (alanine--tRNA ligase) (alanine translase) (ALARS)	information pathways	Essential	103	31	713.266	0.00917491	7112.83	7152.56	6210.78	7800.43	7116.14	5638.25	4580.4	4343.38	6604.44	7282.23	3584.5	7161.15	2473.3	3688.77	3058.35	3641.86	3300.25	6806.33
758	P9WMW1	Rv1328	ncbi-geneid:886886	NC_000962.3	K00688	glgP; glycogen phosphorylase	Phosphorylase is an important allosteric enzyme in carbohydrate metabolism. Enzymes from different sources differ in their regulatory mechanisms and in their natural substrates. However, all known phosphorylases share catalytic and structural properties [catalytic activity: {(1,4)-alpha-D-glucosyl}(N) + phosphate = {(1,4)-alpha-D-glucosyl}(N-1) + alpha-D-glucose 1-phosphate].	Probable glycogen phosphorylase GlgP	intermediary metabolism and respiration	Non-Essential	80	35	558.931	0.00919507	5407.24	5497.34	4582.09	4375.97	4756.72	4488.16	3091.83	4685.5	4591.01	3504.04	2747.61	1909.07	987.931	3879.69	648.057	3685.05	3609.45	5808.67
759	P9WQ05	Rv1001	ncbi-geneid:888313	NC_000962.3	K01478	arcA; arginine deiminase	Arginine degradation [catalytic activity:L-arginine + H(2)O = L-citrulline + NH(3)]	Probable arginine deiminase ArcA (adi) (ad) (arginine dihydrolase)	intermediary metabolism and respiration	Non-Essential	54	23	402.817	0.00931053	6590.86	6363.95	4793.71	8300.32	5505.25	5047.38	3639.74	3801.06	3399.99	6271.52	4097.3	3364.54	4047.06	3535.9	4061.12	2923.12	2788.75	2725.3
760	P9WHR7	Rv2720	ncbi-geneid:888169	NC_000962.3	K01356	lexA; repressor LexA	Involved in regulation of nucleotide excision repair and sos response. Represses a number of genes involved in the response to DNA damage (sos response), including RECA and LEXA. Has been shown to bind to the 14 bp palindromic sequence 5'-cgaacnnnngttcg-3'. In the presence of single-stranded DNA, RECA interacts with LEXA causing an autocatalytic cleavage which disrupts the DNA-binding part of LEX…	Repressor LexA	regulatory proteins	Growth Defect	32	14	301.413	0.00931053	986.505	957.731	1306.08	1393.91	1480.09	1460.12	978.594	1302.94	1299.85	1660.68	2074.66	2639.29	1277.3	1349.4	1138.86	1399.37	1383.88	2187.68
761	P9WPY5	Rv3227	ncbi-geneid:888753	NC_000962.3	K00800	aroA; 3-phosphoshikimate 1-carboxyvinyltransferase	Involved in the biosynthesis of chorismate within the biosynthesis of aromatic amino acids (the shikimate pathway). Acts in the sixth step of this pathway. [catalytic activity: phosphoenolpyruvate + 3-phosphoshikimate = orthophosphate + O(5)-(1-carboxyvinyl)-3-phosphoshikimate].	3-phosphoshikimate 1-carboxyvinyltransferase AroA (5-enolpyruvylshikimate-3-phosphate synthase) (EPSP synthase) (EPSPS)	intermediary metabolism and respiration	Essential	52	16	349.323	0.00945581	1889.31	1900.47	1526.18	1399.44	1095.63	1100.19	958.152	984.514	987.521	2221.32	1842.7	3068.34	1468.43	1678.38	1098.77	1473.04	1526.17	2913.73
762	P9WNH1	Rv0554	ncbi-geneid:887535	NC_000962.3	NA	bpoC; non-heme bromoperoxidase BpoC	Supposedly involved in detoxification reactions.	Possible peroxidase BpoC (non-haem peroxidase)	virulence, detoxification, adaptation	Non-Essential	31	12	238.508	0.00958105	1405.4	1377.48	1020.58	1008	718.279	650.412	963.309	920.462	905.868	2344.73	1524.97	1352.36	1080.84	1115.58	916.501	1327.93	1264.61	1266.65
763	P95105	Rv3054c	ncbi-geneid:887963	NC_000962.3	NA	hypothetical protein	Function unknown	Conserved hypothetical protein	conserved hypotheticals	Growth Advantage	11	6	48.3785	0.00958105	322.475	330.901	270.383	321.961	347.156	318.2	268.301	264.467	278.263	319.758	194.055	467.988	142.198	167.893	117.735	159.965	146.446	312.916
764	O53238	Rv2989	ncbi-geneid:887723	NC_000962.3	NA	transcriptional regulator	Involved in transcriptional mechanism.	Probable transcriptional regulatory protein	regulatory proteins	Non-Essential	21	7	134.083	0.00965896	348.186	484.815	599.362	608.214	537.443	525.87	520.587	506.561	503.65	69.843	408.091	58.5409	376.062	404.941	429.23	291.316	309.622	518.245
765	P9WHR3	Rv2224c	ncbi-geneid:887857	NC_000962.3	NA	caeA; carboxylesterase A	Converts unknown esters to corresponding free acid and alcohol	Probable carboxylesterase CaeA	cell wall and cell processes	Growth Advantage	15	6	94.3116	0.00965896	309.579	475.543	585.864	349.916	498.494	498.438	417.424	575.09	502.742	239.328	485.855	403.058	357.749	371.811	190.021	405.537	411.187	301.797
766	P9WGY5	Rv1390	ncbi-geneid:886754	NC_000962.3	K03060	rpoZ; DNA-directed RNA polymerase subunit omega	Promotes RNA polymerase assembly. Latches the N-and C-terminal regions of the beta' subunit thereby faciltating its interaction with the beta and alpha subunits [catalytic activity: N nucleoside triphosphate = N diphosphate + {RNA}N].	Probable DNA-directed RNA polymerase (omega chain) RpoZ (transcriptase omega chain) (RNA polymerase omega subunit)	information pathways	Essential	12	7	106.685	0.00975702	188.076	320.462	136.087	442.531	318.412	322.916	166.555	189.783	83.3372	628.604	374.531	1072.73	483.373	262.558	236.17	250.669	215.646	800.554
767	L0TC47	Rv3203	ncbi-geneid:888133	NC_000962.3	K19311	lipV; lipase LipV	Function unknown; presumed lipolytic enzyme involved in cellular metabolism.	Possible lipase LipV	intermediary metabolism and respiration	Non-Essential	11	5	67.1066	0.00977015	63.9378	95.3966	74.6884	234.37	101.102	113.553	59.3647	70.0464	53.828	226.741	123.565	203	156.668	193.775	61.5549	85.0031	160.521	198.446
768	P9WPW5	Rv2504c	ncbi-geneid:888503	NC_000962.3	K01028	scoA; succinyl-CoA:3-ketoacid-CoA transferase subunit A	Involved in fatty acid degradation/synthesis [catalytic activity: succinyl-CoA + a 3-oxo acid = succinate + a 3-oxo-acyl-CoA].	Probable succinyl-CoA:3-ketoacid-coenzyme A transferase (alpha subunit) ScoA (3-oxo acid:CoA transferase) (OXCT A) (succinyl-CoA:3-oxoacid-coenzyme A transferase)	lipid metabolism	Non-Essential	22	10	177.003	0.010097	1531.3	1524.6	1467.65	1650.24	1703.55	1666.58	1556.82	1529.04	1515.73	1293.85	1056.09	2157.14	1096.58	853.417	867.311	1119.56	1034.02	1903.88
769	Q6MWW2	Rv3538	ncbi-geneid:888426	NC_000962.3	NA	hsd4B; dehydrogenase	Unknown; probably involved in cellular metabolism. Predicted to be involved in lipid catabolism.	Probable dehydrogenase. Possible 2-enoyl acyl-CoA hydratase.	intermediary metabolism and respiration	Non-Essential	2	1	11.1478	0.010097	0	0	0.534027	322.298	282.122	221.951	2.12722	0	1.29544	0.0989012	0.0356514	0	0.0973798	0.0314344	0	0.127801	0.0683363	0
770	O06237	Rv2138	ncbi-geneid:887303	NC_000962.3	NA	lppL; lipoprotein LppL	Unknown	Probable conserved lipoprotein LppL	cell wall and cell processes	Growth Defect	21	5	121.648	0.0101428	64.2013	66.5281	267.329	38.3842	179.51	165.152	261.027	236.753	231.577	27.1404	100.79	41.8786	91.8523	95.3528	81.3192	100.873	89.1684	39.1878
771	P9WFE1	Rv2678c	ncbi-geneid:888934	NC_000962.3	K01599	hemE; uroporphyrinogen decarboxylase	Involved in porphyrin biosynthesis [catalytic activity: uroporphyrinogen III = coproporphyrinogen + 4 CO(2)].	Probable uroporphyrinogen decarboxylase HemE (uroporphyrinogen III decarboxylase) (URO-D) (UPD)	intermediary metabolism and respiration	Essential	28	6	182.015	0.010231	1550.52	1522.92	1188.32	1411.45	843.398	903.064	964.346	867.673	830.538	900.527	1906.49	1630.79	1673.61	1760.5	1937.23	1296.95	1274.68	1167.54
772	P9WQD1	Rv3667	ncbi-geneid:885479	NC_000962.3	K01895	acs; acetyl-CoAsynthetase	Activates acetate to acetyl-coenzyme A [catalytic activity: ATP + acetate + CoA = AMP + pyrophosphate + acetyl-CoA].	Acetyl-coenzyme A synthetase Acs (acetate--CoA ligase) (acetyl-CoA synthetase) (acetyl-CoA synthase) (acyl-activating enzyme) (acetate thiokinase) (acetyl-activating enzyme) (acetate--coenzyme A ligase) (acetyl-coenzyme A synthase)	lipid metabolism	Non-Essential	7	3	41.5055	0.0102391	32.1206	33.5233	254.594	7.90871	126.502	115.017	8.88584	124.109	137.114	49.4135	495.312	57.4922	363.37	322.606	290.188	300.679	326.254	78.356
773	P9WPJ7	Rv1284	ncbi-geneid:886987	NC_000962.3	K01673	canA; beta-carbonic anhydrase	Catalyzes reversible dehydration of CO2 to form bicarbonate	Beta-carbonic anhydrase	intermediary metabolism and respiration	Non-Essential	46	21	290.874	0.0103155	11982.5	11784	9433.66	10537	13650.7	12610.1	14307.8	14163.9	13460	8152.55	5855.05	14988	8072.75	8572.98	7147.79	10184	9908.01	14954.4
774	P96878	Rv3273	ncbi-geneid:888700	NC_000962.3	K01673	transmembrane carbonic anhydrase	Generates CO(2) and H(2)O from H(2)co(3), and possibly involved in transport of sulfate across the membrane.	Probable transmembrane carbonic anhydrase (carbonate dehydratase) (carbonic dehydratase)	intermediary metabolism and respiration	Non-Essential	32	12	235.921	0.0104619	2503.62	2607.18	3950.83	2271.11	4855.55	4653.04	2819.69	3963.91	3978.86	2950.83	4208.72	5492.04	4874.14	5497.25	3352.37	5158.66	5012.21	5272.62
775	O86337	Rv1275	ncbi-geneid:887014	NC_000962.3	NA	lprC; lipoprotein LprC	Unknown	Possible lipoprotein LprC	cell wall and cell processes	Non-Essential	25	11	171.059	0.0104893	363.479	356.412	289.233	271.262	160.895	172.997	251.159	204.563	231.946	329.908	405.085	421.665	407.722	638.525	218.266	285.502	266.619	308.828
776	P9WJN9	Rv2166c	ncbi-geneid:888261	NC_000962.3	K03925	transcriptional regulator MraZ	Unknown	Conserved protein	conserved hypotheticals	Non-Essential	28	10	195.88	0.0105436	5441.73	5914.5	3709.11	5818.43	4460.49	4664.81	3480.1	3220.62	3718.98	5412.67	1141.71	4044.29	703.511	2766.43	2847.82	2991.69	2862.74	3680.01
777	O53167	Rv1476	ncbi-geneid:886539	NC_000962.3	NA	membrane protein	Unknown	Possible membrane protein	cell wall and cell processes	Essential	6	2	31.7141	0.0105863	1213.32	1249.58	1093.04	1279.24	912.115	1036.52	904.371	840.547	789.945	1051.43	748.009	1362.85	530.281	557.361	507.774	503.783	555.91	1154.18
778	O53246	Rv2999	ncbi-geneid:887357	NC_000962.3	NA	lppY; lipoprotein LppY	Unknown	Probable conserved lipoprotein LppY	cell wall and cell processes	Non-Essential	9	1	57.7917	0.0109993	4.55147	2.96971	2.03948	4.3327	27.5542	21.1491	12.2086	11.5203	16.1797	0	0	13.605	0	27.2345	15.7244	0	0	0
779	P9WQG1	Rv3274c	ncbi-geneid:888731	NC_000962.3	NA	fadE25; acyl-CoA dehydrogenase	Function unknown, but involved in lipid degradation [catalytic activity: acyl-CoA + ETF = 2,3-dehydroacyl-CoA + reduced ETF].	Probable acyl-CoA dehydrogenase FadE25	lipid metabolism	Non-Essential	72	25	535.65	0.0110016	5548.15	5306.32	4334.22	5584.45	4731.66	4663.58	4928.68	5078.63	5080.26	4634.78	3301.93	6789.64	2641.82	2709.82	2180.78	3513.8	3069.91	6329.35
780	O86346	Rv0939	ncbi-geneid:885560	NC_000962.3	NA	bifunctional 2-hydroxyhepta-2,4-diene-1,7-dioate isomerase/cyclase/dehydrase	Function unknown; probably involved in cellular metabolism, possibly in a degradation pathway.	Possible bifunctional enzyme: 2-hydroxyhepta-2,4-diene-1,7-dioate isomerase (HHDD isomerase) + cyclase/dehydrase	intermediary metabolism and respiration	Non-Essential	40	10	258.197	0.0110283	1745.48	1624.8	1361.05	1298.63	1159.05	1133.68	1029.47	1019.88	991.062	2483.13	1717.33	3193.83	1407.78	1107.49	1214.74	1432.39	1492.17	3252.01
781	P9WGA5	Rv2603c	ncbi-geneid:887369	NC_000962.3	NA	transcriptional regulator	Function unknown	Highly conserved protein	conserved hypotheticals	Non-Essential	25	10	223.386	0.0110299	1613.33	1667.54	1889.63	1787.74	3242.63	3217.16	1673.9	2664.29	2580.19	1050.1	1821.24	638.996	1113.16	2559.72	856.312	2257.5	1909.85	1618.57
782	P9WG79	Rv0423c	ncbi-geneid:886379	NC_000962.3	K03147	thiC; phosphomethylpyrimidine synthase	Involved in thiamine biosynthesis. Required for the synthesis of the hydromethylpyrimidine (HMP) moiety of thiamine (4-amino-2-methyl-5-hydroxymethylpyrimidine).	Probable thiamine biosynthesis protein ThiC	intermediary metabolism and respiration	Essential	55	15	366.291	0.0115518	863.676	990.08	882.71	805.688	789.589	708.236	771.627	770.542	781.805	1113.58	1126.52	838.96	1003	1000.18	700.245	953.448	958.669	1991.18
783	P9WH37	Rv0707	ncbi-geneid:888357	NC_000962.3	K02982	rpsC; 30S ribosomal protein S3	This protein is involved in the binding of initiator met-tRNA.	30S ribosomal protein S3 RpsC	information pathways	Essential	69	22	551.957	0.0121014	2627.73	3166.99	2227.84	2615.39	1762.02	2046.21	1970.25	2027.11	1573.34	4858.3	3294.25	5898.26	2334.81	2302.34	1974.75	2428.8	2362.45	5204.65
784	P96227	Rv3850	ncbi-geneid:886173	NC_000962.3	NA	hypothetical protein	Function unknown	Conserved protein	conserved hypotheticals	Non-Essential	28	16	187.706	0.0122448	1986.23	1884.42	2245.18	1675.99	1539.56	1474.18	1479.43	2221.17	2074.54	1681.86	1343.54	2419.94	1154.2	952.906	861.428	1224.6	1037.98	2097.66
785	P9WPK5	Rv1383	ncbi-geneid:886761	NC_000962.3	K01956	carA; carbamoyl-phosphate synthase small subunit	Involved in both arginine and pyrimidine biosynthesis [catalytic activity: 2 ATP + L-glutamine + CO(2) + H(2)O = 2 ADP + phosphate + glutamate + carbamoyl phosphate]	Probable carbamoyl-phosphate synthase small chain CarA (carbamoyl-phosphate synthetase glutamine chain)	intermediary metabolism and respiration	Essential	22	4	139.263	0.0124168	267.66	248.875	198.361	390.532	378.02	367.242	269.811	358.02	353.395	217.414	138.038	413.111	219.47	208.48	217.5	202.378	235.306	295.548
786	O53356	Rv3304	ncbi-geneid:887605	NC_000962.3	NA	hypothetical protein	Function unknown	Conserved protein	conserved hypotheticals	Non-Essential	15	8	109.182	0.0124168	818.862	847.989	1218.86	1165.2	1243.58	1184.29	678.433	1023	905.898	657.926	720.217	917.626	1154.28	1134.87	442.951	750.069	507.077	599.351
787	I6X579	Rv2728c	ncbi-geneid:888330	NC_000962.3	NA	hypothetical protein	Function unknown	Conserved alanine rich protein	conserved hypotheticals	Non-Essential	11	6	70.2075	0.0124226	103.97	94.2916	79.9267	73.4409	226.464	227.928	104.321	198.924	208.337	274.313	214.382	50.1521	252.086	443.75	215.874	347.871	362.46	400.463
788	I6YAZ1	Rv3038c	ncbi-geneid:888517	NC_000962.3	NA	hypothetical protein	Function unknown	Conserved protein	conserved hypotheticals	Essential	24	10	187.164	0.0124644	1940.91	1805.92	1633.32	1970.61	1303.92	1322.24	1063.7	969.238	1169.7	2490.69	10461.6	2774.4	8977.59	1515.62	1351.12	1415.3	1445.28	2743.51
789	P9WIM3	Rv1847	ncbi-geneid:885734	NC_000962.3	NA	esterase	Function unknown	Conserved protein	conserved hypotheticals	Non-Essential	8	3	56.3848	0.012638	751.739	681.094	635.505	608.757	526.492	503.634	511.085	472.369	467.586	1204.1	833.41	1151.85	484.399	670.518	454.929	677.55	739.959	1530.59
790	O69667	Rv3699	ncbi-geneid:885779	NC_000962.3	NA	hypothetical protein	Function unknown	Conserved protein	conserved hypotheticals	Non-Essential	16	6	130.631	0.012638	295.225	229.429	401.887	236.164	548.771	539.674	325.977	426.348	454.01	223.175	298.34	3531.88	1720.15	458.141	1505.67	806.907	757.935	502.428
791	Q79FZ9	Rv0169	ncbi-geneid:886823	NC_000962.3	K02067	mce1A; Mce family protein Mce1A	Unknown, but thought to be involved in host cell invasion (entry and survival inside macrophages).	Mce-family protein Mce1A	virulence, detoxification, adaptation	Non-Essential	4	2	22.8859	0.012638	312.776	364.93	297.333	228.105	321.827	281.396	201.863	380.887	412.648	357.676	424.208	67.235	94.8717	19.7386	17.4187	306.696	444.665	54.4669
792	P9WI51	Rv1408	ncbi-geneid:886702	NC_000962.3	K01783	rpe; ribulose-phosphate 3-epimerase	Involved in the calvin cycle [catalytic activity: D-ribulose 5-phosphate = D-xylulose 5- phosphate]	Probable ribulose-phosphate 3-epimerase Rpe (PPE) (R5P3E) (pentose-5-phosphate 3-epimerase)	intermediary metabolism and respiration	Growth Defect	12	4	80.5758	0.0127793	1365.19	2178.59	1248.13	1934.44	1979.35	1644.95	1781.41	1639.41	1936.77	1048.05	1016.48	1816.36	1506.07	1408.66	773.952	1161.25	1269.86	2217.93
793	O69663	Rv3695	ncbi-geneid:885538	NC_000962.3	NA	membrane protein	Unknown	Possible conserved membrane protein	cell wall and cell processes	Non-Essential	6	2	38.3264	0.0129237	983.808	1153.6	855.799	884.414	1435.25	1376.23	1154.59	1280.08	1232.54	802.947	713.354	403.978	1052.78	570.828	203.177	931.66	801.247	1757.7
794	P9WNQ9	Rv1782	ncbi-geneid:885347	NC_000962.3	NA	eccB5; ESX-5 type VII secretion system protein EccB5	Function unknown	ESX conserved component EccB5. ESX-5 type VII secretion system protein. Probable membrane protein.	cell wall and cell processes	Growth Defect	47	17	313.439	0.0130279	387.839	398.785	302.745	500.379	775.852	784.34	550.547	609.884	613.547	569.948	405.06	869.753	1180.44	1198.5	596.712	957.389	926.313	587.186
795	O69721	Rv3754	ncbi-geneid:885559	NC_000962.3	K04517	tyrA; prephenate dehydrogenase TyrA	Involved in tyrosine biosynthesis [catalytic activity: prephenate + NAD(+) = 4-hydroxyphenylpyruvate + CO(2) + NADH].	Prephenate dehydrogenase TyrA (PDH) (hydroxyphenylpyruvate synthase)	intermediary metabolism and respiration	Essential	30	12	256.732	0.013083	2358.26	2662.26	2113.93	1981.31	1450.41	1539.34	1495.63	1490.65	1875.34	1830.7	142.222	1025.67	72.2928	1080.14	1177.96	1288.39	1196.66	1873.1
796	O06541	Rv1141c	ncbi-geneid:886024	NC_000962.3	K01692	echA11; enoyl-CoA hydratase EchA11	Could possibly oxidize fatty acids using specific components [catalytic activity: (3S)-3-hydroxyacyl-CoA = trans-2(or 3)-enoyl-CoA + H(2)O].	Probable enoyl-CoA hydratase EchA11 (enoyl hydrase) (unsaturated acyl-CoA hydratase) (crotonase)	lipid metabolism	Non-Essential	1	1	5.4516	0.0131432	0	6.36673	0	0	0	6.34203	0.415359	4.2049	0.322202	3.08912	11.4554	60.4	27.2717	0	44.724	1.10274	0	40.0756
797	P9WIC7	Rv2419c	ncbi-geneid:885727	NC_000962.3	K22306	gpgP; glucosyl-3-phosphoglycerate phosphatase	Involved in the biosynthesis of methylglucose lipopolysaccharide (MGLP). Catalyzes the dephosphorylation of glucosyl-3-phosphoglycerate (GPG) to glucosylglycerate (GG). [Catalytic activity: glucosyl-3-phosphoglycerate + H2O = glucosylglycerate + phosphate]	Glucosyl-3-phosphoglycerate phosphatase GpgP	intermediary metabolism and respiration	Non-Essential	1	1	5.8641	0.0132165	52.7285	55.9372	361.807	21.8585	238.212	237.274	296.825	261.115	256.803	124.137	827.661	153.174	556.719	618.393	434.593	558.606	551.732	165.725
798	I6XG43	Rv3079c	ncbi-geneid:888660	NC_000962.3	NA	hypothetical protein	Function unknown	Conserved protein	conserved hypotheticals	Non-Essential	44	14	281.592	0.0132498	1768.06	1912.45	1403.03	1985.45	1486.98	1280.72	1247.59	1242.61	1053.47	2011.45	405.766	1112.74	299.065	1013.08	661.146	1218.39	1152.28	1356.8
799	I6XHX8	Rv3672c	ncbi-geneid:885463	NC_000962.3	NA	hypothetical protein	Function unknown	Conserved hypothetical protein	conserved hypotheticals	Non-Essential	8	2	51.3763	0.0132765	221.784	214.151	162.893	115.396	138.308	157.62	189.593	174.898	175.53	204.229	148.314	372.425	239.223	217.797	190.909	174.906	204.09	315.427
800	I6X7X3	Rv3623	ncbi-geneid:885233	NC_000962.3	K09807	lpqG; lipoprotein LpqG	Unknown	Probable conserved lipoprotein LpqG	cell wall and cell processes	Non-Essential	22	8	166.806	0.0133048	2694.99	2611.73	3280.45	1915.93	2582.86	2451.22	1615.53	2108.06	2159.65	2371.36	1794.14	2811.16	1268.25	1363.27	948.619	1474.97	1449.41	2675.43
801	P9WQK5	Rv0073	ncbi-geneid:886977	NC_000962.3	K02003	glutamine ABC transporter ATP-binding protein	Thought to be involved in active transport of glutamine across the membrane (import). Responsible for the translocation of the substrate across the membrane.	Probable glutamine-transport ATP-binding protein ABC transporter	cell wall and cell processes	Non-Essential	10	3	52.7426	0.0134804	294.384	244.343	198.886	162.568	185.33	163.642	209.177	206.827	195.373	405.631	247.182	239.037	205.69	225.073	223.367	246.203	243.287	251.855
802	P9WID5	Rv2202c	ncbi-geneid:888551	NC_000962.3	K00856	adoK; adenosine kinase	Adenosine phosphorylation	Adenosine kinase	intermediary metabolism and respiration	Growth Defect	54	20	419.906	0.0136709	2764.6	4404.07	4218.44	3738.6	3865.06	3752.37	3204.09	3613.9	3604.94	3526.63	2828.93	4181.49	2197.35	1724.49	1959.26	2944.76	2726.32	4317.09
803	O86340	Rv2061c	ncbi-geneid:888246	NC_000962.3	K07006	hypothetical protein	Unknown	Conserved protein	conserved hypotheticals	Non-Essential	27	11	220.62	0.0137513	1387.98	1580.63	1318.16	1692.62	1109.98	1169.11	1201.11	1170.49	1154	1349.74	1046.75	1659.89	717.969	719.335	424.487	868.055	658.563	1469.65
804	I6YGX9	Rv3692	ncbi-geneid:885323	NC_000962.3	K03924	moxR2; methanol dehydrogenase transcriptional regulator MoxR	Involved in transcriptional mechanism; regulates methanol dehydrogenase.	Probable methanol dehydrogenase transcriptional regulatory protein MoxR2	regulatory proteins	Non-Essential	34	13	239.142	0.0137513	1691.38	1555.44	1254.65	1691.62	1140.84	1117.14	1013.77	1000.44	1026.88	1980.84	1512.72	2342.85	1202.67	1565.09	1471.2	1348.33	1221.6	2084.99
805	P9WHN3	Rv0357c	ncbi-geneid:886484	NC_000962.3	K01939	purA; adenylosuccinate synthetase	Involved in AMP biosynthesis (first committed step). Plays an important role in the de novo pathway of purine nucleotide biosynthesis [catalytic activity: GTP + imp + L-aspartate = GDP + phosphate + adenylosuccinate].	Probable adenylosuccinate synthetase PurA (imp--aspartate ligase) (ADSS) (ampsase)	intermediary metabolism and respiration	Essential	24	9	176.179	0.0137513	830.928	804.9	1101.59	462.64	571.726	668.426	702.817	639.39	734.357	1352.3	2080.68	206.288	1529.48	1816.67	1322.21	1785.86	1679.27	1042.97
806	P9WMM3	Rv1605	ncbi-geneid:885261	NC_000962.3	K02500	hisF; imidazole glycerol phosphate synthase subunit HisF	Histidine biosynthesis pathway (sixth step). Catalyzes the cyclization reaction that produces D-erythro-imidazole glycerol phosphate.	Probable cyclase HisF	intermediary metabolism and respiration	Essential	21	6	158.86	0.0137513	80.9756	41.0775	57.3982	41.9781	70.9872	61.3824	51.2543	47.627	44.2242	78.0704	67.7845	81.4847	79.9975	32.8	64.375	86.5115	91.0065	116.554
807	P9WKV3	Rv0483	ncbi-geneid:887167	NC_000962.3	NA	lprQ; lipoprotein LprQ	Unknown	Probable conserved lipoprotein LprQ	cell wall and cell processes	Growth Advantage	12	4	71.3265	0.0141297	105.946	89.6194	173.828	265.464	288.274	294.223	149.007	209.778	200.345	59.9895	44.1737	138.607	238.577	267.141	274.859	0.523726	0.880904	2.38584
808	P9WHL5	Rv0788	ncbi-geneid:885181	NC_000962.3	K23265	purQ; phosphoribosylformylglycinamidine synthase	Involved in de novo purine biosynthesis (at the fourth step) [catalytic activity: ATP + 5'-phosphoribosylformylglycinamide + L-glutamine + H2O = ADP + phosphate + 5'-phosphoribosylformylglycinamidine + L-glutamate].	Probable phosphoribosylformylglycinamidine synthase I PURG (FGAM synthase I)	intermediary metabolism and respiration	Essential	20	8	164.686	0.0142567	505.497	466.639	378.339	566.714	910.661	816.638	532.121	654.093	650.791	650.798	619.323	1245.94	656.385	710.192	675.382	737.924	788.314	1146.36
809	P71790	Rv1511	ncbi-geneid:886529	NC_000962.3	K01711	gmdA; GDP-D-mannose dehydratase GmdA	Unknown, probably involved in nucleotide-sugar metabolism	GDP-D-mannose dehydratase GmdA (GDP-mannose 4,6 dehydratase) (GMD)	intermediary metabolism and respiration	Non-Essential	38	15	234.327	0.01448	622.394	603.651	472.595	499.081	850.566	806.308	527.752	789.722	790.298	918.297	626.398	947.463	785.604	673.95	884.014	909.837	911.641	637.919
810	P9WIE1	Rv2521	ncbi-geneid:887694	NC_000962.3	K03564	bcp; peroxiredoxin	Putative antioxidant protein.	Probable bacterioferritin comigratory protein Bcp	virulence, detoxification, adaptation	Non-Essential	18	9	147.058	0.0145796	2071.76	2202.11	1969.24	2550	2493.5	2406.84	8253.56	8480.53	8187.76	1546.77	1176.04	3073.09	1892.15	1949.55	2138.11	1910.88	1916.68	3607.58
811	O53680	Rv0274	ncbi-geneid:886631	NC_000962.3	NA	hypothetical protein	Function unknown	Conserved protein	conserved hypotheticals	Non-Essential	9	2	60.4912	0.0145796	578.927	577.649	381.722	551.62	347.715	324.712	412.282	373.858	337.587	129.438	480.5	240.108	324.713	348.888	373.617	369.13	360.805	239.321
812	P9WHF9	Rv0815c	ncbi-geneid:885449	NC_000962.3	K01011	cysA2; thiosulfate sulfurtransferase CysA	May be a sulfotransferase involved in the formation of thiosulfate [catalytic activity: thiosulfate + cyanide = sulfite + thiocyanate].	Probable thiosulfate sulfurtransferase CysA2 (rhodanese-like protein) (thiosulfate cyanide transsulfurase) (thiosulfate thiotransferase)	intermediary metabolism and respiration	Growth Advantage	65	23	468.06	0.0145796	4792.75	6547.13	10437.9	6430.6	8296.37	7721.45	7509.36	8109.4	7959.93	7622.31	12757.1	10307.6	8151.12	8451.4	6703.29	9497.06	9154.25	12259.3
813	P9WHF9	Rv3117	ncbi-geneid:888802	NC_000962.3	K01011	cysA3; thiosulfate sulfurtransferase	May be a sulfotransferase involved in the formation of thiosulfate [catalytic activity: thiosulfate + cyanide = sulfite + thiocyanate].	Probable thiosulfate sulfurtransferase CysA3 (rhodanese-like protein) (thiosulfate cyanide transsulfurase) (thiosulfate thiotransferase)	intermediary metabolism and respiration	Growth Advantage	65	23	468.06	0.0145796	4792.75	6547.13	10437.9	6430.6	8296.37	7721.45	7509.36	8109.4	7959.93	7622.31	12757.1	10307.6	8151.12	8451.4	6703.29	9497.06	9154.25	12259.3
814	P9WIY7	Rv2565	ncbi-geneid:887288	NC_000962.3	K07001	NTE family protein	Function unknown	Conserved protein	conserved hypotheticals	Non-Essential	32	5	223.792	0.0147294	102.619	102.985	493.562	95.3956	341.226	342.147	83.2278	327.111	323.383	162.312	513.427	371.154	400.163	408.83	356.09	353.859	396.143	366.281
815	P9WHH1	Rv3913	ncbi-geneid:886232	NC_000962.3	K00384	trxB2; thioredoxin reductase	Enzyme that catalyse the reduction of disulphides by pyridine nucleotides through an enzyme disulphide and a flavin. Seems regulated by sigh (Rv3223c product). [catalytic activity: NADPH + oxidized thioredoxin = NADP(+) + reduced thioredoxin].	Probable thioredoxin reductase TrxB2 (TRXR) (TR)	intermediary metabolism and respiration	Essential	39	12	262.6	0.0147332	2644.1	2799.91	2183.82	2238.98	2924.31	2742.43	2727.82	2783.34	2786.49	3156.46	2184.81	5013.3	3073.82	3088.53	2430.13	3397.28	3269.99	4433.54
816	O53666	Rv0244c	ncbi-geneid:886698	NC_000962.3	NA	fadE5; acyl-CoA dehydrogenase FadE5	Function unknown, but involved in lipid degradation.	Probable acyl-CoA dehydrogenase FadE5	lipid metabolism	Non-Essential	72	20	500.384	0.0147511	1180.8	1088.24	1001.13	1396.5	1561.71	1443.06	1217.17	1418.04	1591.09	859.852	119.202	486.3	1.08355	622.956	478.812	648.983	640.006	1090.81
817	P9WM03	Rv1360	ncbi-geneid:886813	NC_000962.3	NA	oxidoreductase	Function unknown; probably involved in cellular metabolism.	Probable oxidoreductase	intermediary metabolism and respiration	Non-Essential	19	6	121.673	0.0147511	251.043	305.984	248.421	271.993	542.099	472.918	370.685	452.879	500.896	170.873	186.63	307.99	126.451	276.344	150.596	359.463	411.276	393.353
818	L0T5V6	Rv0229c	ncbi-geneid:886724	NC_000962.3	NA	hypothetical protein	Unknown	Possible conserved membrane protein with PIN domain	cell wall and cell processes	Non-Essential	3	1	16.4488	0.0149001	236.246	166.729	29.3968	228.959	59.3115	145.764	157.429	147.718	49.8108	86.6479	53.6269	159.999	37.0307	48.4691	37.1733	51.0074	21.9912	91.0623
819	P9WPZ5	Rv0858c	ncbi-geneid:885784	NC_000962.3	K14267	dapC; N-succinyldiaminopimelate aminotransferase DapC	Involved in biosynthesis of diaminopimelate and lysine from aspartate semialdehyde (at the fourth step) [catalytic activity: L-glutamate + N-succinyl-2-amino-6-ketopimelate = 2-oxoglutarate + N-succinyl-L,L-2,6-diaminopimelate	Probable N-succinyldiaminopimelate aminotransferase DapC (DAP-at)	intermediary metabolism and respiration	Non-Essential	23	5	141.97	0.0149229	492.275	471.562	476.503	644.294	249.284	458.087	360.357	378.671	193.424	396.111	317.343	344.654	223.939	210.226	255.637	204.682	186.212	433.604
820	P9WHD1	Rv0720	ncbi-geneid:888457	NC_000962.3	K02881	rplR; 50S ribosomal protein L18	This is one of 3 proteins that mediate the attachment of the 5S RNA into the large ribosomal subunit.	50S ribosomal protein L18 RplR	information pathways	Essential	27	9	220.289	0.0150119	5008.21	6635.5	5720.22	4983.38	3481.22	3916.89	3847.16	3778.29	3272.98	8359.05	6680.22	11335.4	4823.25	4708.18	3891.48	4796.39	4692.22	9512.93
821	P9WML7	Rv1600	ncbi-geneid:886298	NC_000962.3	K00817	hisC1; histidinol-phosphate aminotransferase	Histidine biosynthesis (eighth step) [catalytic activity: L-histidinol-phosphate + 2-oxoglutarate = 3-(imidazol-4-YL)-2-oxopropyl phosphate + L-glutamate]	Probable histidinol-phosphate aminotransferase HisC1	intermediary metabolism and respiration	Essential	28	9	188.228	0.0150454	490.46	473.252	413.975	715.709	684.33	647.818	409.557	357.33	498.939	406.322	221.98	481.8	153.789	537.618	534.197	353.223	420.321	309.398
822	P9WPW3	Rv2503c	ncbi-geneid:888502	NC_000962.3	K01029	scoB; succinyl-CoA:3-ketoacid-CoA transferase subunit B	Involved in various degradation and synthesis [catalytic activity: succinyl-CoA + a 3-oxo acid = succinate + a 3-oxo-acyl-CoA].	Probable succinyl-CoA:3-ketoacid-coenzyme A transferase (beta subunit) ScoB (3-oxo-acid:CoA transferase) (OXCT B) (succinyl CoA:3-oxoacid CoA-transferase)	lipid metabolism	Non-Essential	16	8	96.6487	0.0150982	881.406	936.926	715.466	964.592	1202.21	1161.26	975.594	1086.75	1043.34	655.735	478.992	1598.27	550.425	569.473	934.327	615.061	505.355	1080.41
823	P9WGY9	Rv0667	ncbi-geneid:888164	NC_000962.3	K03043	rpoB; DNA-directed RNA polymerase subunit beta	Catalyzes the transcription of DNA into RNA using the four ribonucleoside triphosphates as substrates [catalytic activity: N nucleoside triphosphate = N diphosphate + {RNA}(N)].	DNA-directed RNA polymerase (beta chain) RpoB (transcriptase beta chain) (RNA polymerase beta subunit)	information pathways	Essential	194	78	1484.9	0.0151256	5475.02	7609.49	6107.72	4538.67	4450.46	4446.8	4067.31	4144.19	4222.27	9856.01	7180.43	11404.8	5081.8	5385.23	4009.74	5473.54	5426.61	11295.1
824	P9WI71	Rv1266c	ncbi-geneid:887023	NC_000962.3	K22893	pknH; serine/threonine-protein kinase PknH	Involved in signal transduction (via phosphorylation). Thought to be involved in arabinan metabolism, phosphorylating perhaps EMBR|Rv1267c [catalytic activity: ATP + a protein = ADP + a phosphoprotein].	Probable transmembrane serine/threonine-protein kinase H PknH (protein kinase H) (STPK H)	regulatory proteins	Non-Essential	44	9	272.99	0.0154705	3577.9	4153.11	3184.31	3943.72	3038.95	3039.94	2391.26	2299.15	2307.26	3248.87	2111.08	4225.44	1617.25	1622.16	1571.62	1641.02	1712.47	3384.2
825	O53564	Rv3519	ncbi-geneid:887247	NC_000962.3	NA	hypothetical protein	Unknown	Unknown protein	conserved hypotheticals	Non-Essential	38	10	272.511	0.0155103	1614.83	1830.33	1402.96	1193.88	940.749	922.944	1054.11	1091.42	1024.62	1085.88	2038.99	1628.12	1319.53	1446.58	1401.29	1388.58	1623.77	1674.57
826	P9WGY3	Rv3853	ncbi-geneid:886181	NC_000962.3	K02553	rraA; RNase E regulator RraA	Binds to RNASE E and inhibits RNASE E endonucleolytic cleavages	Regulator of RNase E activity a RraA	regulatory proteins	Non-Essential	19	12	136.813	0.0155585	4207.82	4398.94	3505.43	5480.54	4115.96	4019.17	3140.85	3359.3	3183.38	4379.66	2999.37	5170.76	2175.36	2255.78	1621.05	2134.41	2070.65	4355.91
827	P9WQ79	Rv2589	ncbi-geneid:887915	NC_000962.3	K07250	gabT; 4-aminobutyrate aminotransferase	Involved in 4-aminobutyrate (GABA) degradation pathway [catalytic activity: 4-aminobutanoate + 2-oxoglutarate = succinate semialdehyde + L-glutamate].	4-aminobutyrate aminotransferase GabT (gamma-amino-N-butyrate transaminase) (GABA transaminase) (glutamate:succinic semialdehyde transaminase) (GABA aminotransferase) (GABA-at)	intermediary metabolism and respiration	Non-Essential	48	15	357.011	0.0157847	1520.54	1606.83	1095.34	1587.2	1507.19	1681.13	1375.49	1380.05	1193.34	1416.79	1030.72	1809.13	898.463	1071.64	938.245	1020.58	1060.34	1514.34
828	P9WNU7	Rv2097c	ncbi-geneid:888460	NC_000962.3	K13571	pafA; proteasome accessory factor PafA	Ligates deamidated pup to proteasomal substrate proteins. Requires hydrolysis of ATP to ADP.	Proteasome accessory factor a PafA	intermediary metabolism and respiration	Non-Essential	58	18	368.745	0.0159498	332.464	342.297	257.173	321.779	301.595	271.03	237.201	317.296	292.494	454.644	323.124	483.32	182.385	484.999	302.146	410.135	423.78	515.26
829	P9WKJ3	Rv3002c	ncbi-geneid:887226	NC_000962.3	K01653	ilvN; acetolactate synthase small subunit	Involved in valine and isoleucine biosynthesis (at the first step) [catalytic activity: 2-acetolactate + CO(2) = 2-pyruvate].	Probable acetolactate synthase (small subunit) IlvN (acetohydroxy-acid synthase) (AHAS) (ALS)	intermediary metabolism and respiration	Non-Essential	38	9	258.016	0.0160292	344.518	332.667	251.852	466.131	1584.87	1443.34	337.514	1820.74	1760.82	1026.4	1187.33	1333.54	785.871	3027.41	646.669	2795.9	2408.52	1419.71
830	P96811	Rv0134	ncbi-geneid:886871	NC_000962.3	NA	ephF; epoxide hydrolase EphF	Thought to be involved in detoxification reactions following oxidative damage to lipids [catalytic activity: an epoxide + H(2)O = a glycol].	Possible epoxide hydrolase EphF (epoxide hydratase) (arene-oxide hydratase)	virulence, detoxification, adaptation	Non-Essential	36	7	223.779	0.0160292	2080.55	2066.28	1521.8	1876.95	1807.08	1428.68	1377.52	1466.37	1645.43	1769.25	1148.56	2069.05	995.05	1222.37	780.66	850.766	1074.7	2101.62
831	P9WIJ3	Rv0429c	ncbi-geneid:886366	NC_000962.3	K01462	def; polypeptide deformylase	Removes the formyl group from the N-terminal met of newly synthesized proteins [catalytic activity: N-formyl-L-methionine + H2O = formate + L-methionine].	Probable polypeptide deformylase Def (PDF) (formylmethionine deformylase)	information pathways	Essential	11	8	99.4591	0.0160333	3095.35	3329.12	2477.71	3375.09	1917.39	1631.4	2129.14	1915.73	1844.73	1654.37	1835.56	1904.97	2380.43	1846.33	2713.3	1274.43	1189.09	1605.98
832	P9WP01	Rv3307	ncbi-geneid:887542	NC_000962.3	K03783	deoD; purine nucleoside phosphorylase	Involved in purine nucleoside salvage. Cleavage of guanosine or inosine to respective BASES and sugar-1-phosphate molecules [catalytic activity: purine nucleoside + orthophosphate = purine + alpha-D-ribose 1-phosphate].	Probable purine nucleoside phosphorylase DeoD (inosine phosphorylase) (PNP)	intermediary metabolism and respiration	Non-Essential	16	4	109.881	0.0161222	420.596	414.498	309.669	477.602	359.94	354.764	401.713	362.617	325.795	488.776	321.521	163.545	296.792	21.9325	380.466	219.322	195.616	145.691
833	P9WQH1	Rv0409	ncbi-geneid:886399	NC_000962.3	K00925	ackA; acetate kinase	Involved at the first step (of two) in the conversion of acetate to acetyl-CoA [catalytic activity: ATP + acetate = ADP + acetyl phosphate].	Probable acetate kinase AckA (acetokinase)	intermediary metabolism and respiration	Non-Essential	25	8	139.554	0.0163819	390.521	434.992	382.6	339.339	426.35	401.062	402.725	379.914	403.468	540.689	535.437	544.258	426.71	316.841	376.333	471.006	444.972	780.211
834	P9WFP7	Rv1461	ncbi-geneid:886609	NC_000962.3	K09014	hypothetical protein	Function unknown	Conserved protein	conserved hypotheticals	Essential	59	18	376.931	0.016407	1270.01	1244.91	989.942	1660.11	1528.27	1529.67	5962.11	6003.93	5841.76	1318.85	1057.9	1803.94	1169.29	1574.68	1059.62	940.125	981.617	1663.48
835	O53182	Rv2455c	ncbi-geneid:887370	NC_000962.3	K00174	2-oxoglutarate oxidoreductase subunit KorA	Function unknown; probably involved in cellular metabolism.	Probable oxidoreductase (alpha subunit)	intermediary metabolism and respiration	Growth Defect	69	20	445.8	0.0165202	2930.63	2998.62	2964.45	3115.09	2489.71	2504.36	1906.73	2208.63	2211.56	4110.3	4004.18	4824.25	2471	2540.11	1957.63	3336.66	3050.35	5103.23
836	P9WKC9	Rv3130c	ncbi-geneid:888841	NC_000962.3	K00635	tgs1; diacyglycerol O-acyltransferase	Involved in synthesis of triacylglycerol	Triacylglycerol synthase (diacylglycerol acyltransferase) Tgs1	lipid metabolism	Non-Essential	34	11	198.545	0.0166017	611.24	540.296	511.915	1020.51	1327.84	1116.87	564.69	579.457	772.527	365.052	247.556	1997.23	833.726	182.098	516.269	204.395	193.849	426.773
837	P95185	Rv3141	ncbi-geneid:888051	NC_000962.3	K00344	fadB4; NADPH quinone oxidoreductase FadB	Involved in lipid degradation [catalytic activity: NADPH + quinone = NADP(+) + semiquinone].	Probable NADPH quinone oxidoreductase FadB4 (NADPH:quinone reductase) (zeta-crystallin)	lipid metabolism	Non-Essential	5	1	28.7051	0.0166939	967.018	893.444	714.029	429.172	1233.98	1254.8	1494.36	1661.49	1538.79	925.434	740.274	2675.64	1598.01	1780.96	1993.58	1801.09	1951.43	1970.34
838	P9WIT3	Rv1771	ncbi-geneid:885441	NC_000962.3	K05888	L-gulono-1,4-lactone dehydrogenase	Possibly involved in biosynthesis of L-ascorbic acid (vitamin C). Oxidizes L-gulono-1,4-lactone.	L-gulono-1,4-lactone dehydrogenase	intermediary metabolism and respiration	Non-Essential	78	36	596.054	0.0167168	4668.29	5274.84	4485.04	4631.43	5713.14	5174.28	4938.16	4748.24	4957.8	4503.5	2612.63	5740.86	2970.63	3947.86	2663.28	3913.66	3840.11	6614.47
839	P9WN41	Rv3441c	ncbi-geneid:887589	NC_000962.3	K03431	mrsA; phosphoglucosamine mutase	Function unknown; involved in cellular metabolism.	Probable phospho-sugar mutase / MrsA protein homolog	intermediary metabolism and respiration	Essential	32	9	222.75	0.0167669	1115.14	1094.85	896.153	1178.09	918.823	849.405	600.672	613.822	598.178	1867.08	1298.16	1950	959.527	1005.2	626.758	1007.39	897.421	1963.66
840	P71814	Rv0757	ncbi-geneid:888772	NC_000962.3	K02483	phoP; two component system response transcriptional positive regulator PhoP	Involved in transcriptional mechanism. Part of the two component regulatory system PHOP/PHOQ. This protein is thought to be a positive regulator for the phosphate regulon, required for intracellular growth. Transcription of this operon is positively regulated by PHOB and PHOR|Rv0758 when phosphate is limited.	Possible two component system response transcriptional positive regulator PhoP	regulatory proteins	Non-Essential	24	11	143.641	0.0168269	363.543	458.83	286.002	300.128	245.078	237.53	200.258	288.985	224.293	344.278	223.594	315.04	165.225	125.333	80.9683	163.095	151.745	316.964
841	O53176	Rv2449c	ncbi-geneid:885894	NC_000962.3	NA	trans-acting enoyl reductase	Unknown	Conserved protein	conserved hypotheticals	Non-Essential	60	13	408.462	0.0172102	2658.75	2762.45	6466.1	2168.07	3555.2	3430.77	4320	4067.53	3946.07	2680.93	8417.81	3384.33	6030.36	6337.65	5063.56	6751.64	6550.32	3345.82
842	P9WML9	Rv1601	ncbi-geneid:886274	NC_000962.3	K01693	hisB; imidazole glycerol-phosphate dehydratase	Histidine biosynthesis (seventh step) [catalytic activity: D-erythro-1-(imidazol-4-YL)glycerol 3- phosphate = 3-(imidazol-4-YL)-2-oxopropyl phosphate + H(2)O]	Probable imidazole glycerol-phosphate dehydratase HisB	intermediary metabolism and respiration	Essential	3	1	22.8427	0.0173442	454.98	395.7	217.343	326.435	244.219	266.975	235.692	226.292	241.698	268.437	1.47023	214.727	0	162.863	232.521	134.919	126.629	106.189
843	P9WHE3	Rv0652	ncbi-geneid:888078	NC_000962.3	K02935	rplL; 50S ribosomal protein L7/L12	Involved in translation mechanisms: seems to be the binding site for several of the factors involved in protein synthesis and appears to be essential for accurate translation.	50S ribosomal protein L7/L12 RplL (SA1)	information pathways	Uncertain	21	9	159.431	0.0173508	1564.98	1607.16	962.816	2311.15	1239.71	1746.54	827.262	845.56	708.531	2698.22	1975.28	3603.76	1368.76	1431.03	1189.33	1369.62	1339.59	2763.33
844	O06543	Rv1143	ncbi-geneid:885067	NC_000962.3	K01796	mcr; alpha-methylacyl-CoA racemase	Required for bile acid synthesis and for catabolism of branched-chain fatty acids	Probable alpha-methylacyl-CoA racemase Mcr (2-methylacyl-CoA racemase) (2-arylpropionyl-CoA epimerase )	lipid metabolism	Growth Advantage	3	1	16.0385	0.0176023	181.348	155.263	70.5564	251.797	62.8473	220.385	160.011	154.822	52.0082	105.495	72.4862	176.408	40.6185	45.8806	43.4657	65.5268	64.6901	138.901
845	O05307	Rv1206	ncbi-geneid:887549	NC_000962.3	K00666	fadD6; fatty-acid--CoA ligase FadD6	Function unknown, but supposed involvement in lipid degradation.	Probable fatty-acid-CoA ligase FadD6 (fatty-acid-CoA synthetase) (fatty-acid-CoA synthase)	lipid metabolism	Non-Essential	69	22	447.458	0.0176257	1240.48	1100.25	1417.33	1189.39	874.034	833.444	818.864	879.09	949.841	2301.72	1571.98	2885.37	1229.25	962.441	863.374	886.681	1233.03	2123.97
846	I6Y1V1	Rv2844	ncbi-geneid:888536	NC_000962.3	NA	hypothetical protein	Function unknown	Conserved alanine rich protein	conserved hypotheticals	Non-Essential	17	3	135.122	0.0177221	298.018	611.14	512.633	761.336	557.568	539.224	424.536	357.93	359.063	226.832	289.237	544.713	378.603	442.047	161.042	436.298	295.046	429.526
847	P9WLP9	Rv1989c	ncbi-geneid:885810	NC_000962.3	NA	hypothetical protein	Unknown	Hypothetical protein	conserved hypotheticals	Non-Essential	10	4	59.9204	0.0177499	522.992	468.178	373.544	454.506	377.048	329.308	332.999	270.357	345.824	435.745	160.897	411.948	128.486	250.52	300.904	227.04	225.77	482.716
848	O05784	Rv3107c	ncbi-geneid:887657	NC_000962.3	K00803	agpS; alkyldihydroxyacetonephosphate synthase	Involved in ether lipid biosynthesis [catalytic activity: 1-acyl-glycerone 3-phosphate + a long-chain alcohol = 1-alkyl-glycerone 3-phosphate + a long-chain acid anion].	Possible alkyldihydroxyacetonephosphate synthase AgpS (alkyl-DHAP synthase) (alkylglycerone-phosphate synthase)	lipid metabolism	Non-Essential	39	16	251.185	0.0178327	1258.6	1177.05	938.136	721.69	1764.66	1442.59	1366.61	1862.79	1831.12	889.299	676.393	2114.56	2472.89	2479.96	2795.42	3796.83	3771.7	2888.46
849	O53519	Rv2185c	ncbi-geneid:887239	NC_000962.3	NA	TB16.3; hypothetical protein	Unknown	Conserved protein TB16.3	conserved hypotheticals	Non-Essential	23	11	172.011	0.0178983	1443.92	1484.1	1248.02	1547.38	1251.25	1302.64	924.194	966.817	1043.49	1989.71	1549.28	3411.46	1242.6	1232.9	1168.56	1291.27	1412.96	2750.4
850	L0TDE1	Rv3731	ncbi-geneid:885771	NC_000962.3	NA	ligC; DNA ligase C	This protein seals during DNA replication, DNA recombination and DNA repair NICKS in double-stranded DNA [catalytic activity: ATP + (deoxyribonucleotide)(N) + (deoxyribonucleotide)(M) = AMP + pyrophosphate + (deoxyribonucleotide)(N+M)].	Possible ATP-dependent DNA ligase LigC (polydeoxyribonucleotide synthase [ATP]) (polynucleotide ligase [ATP]) (sealase) (DNA repair protein) (DNA joinase)	information pathways	Non-Essential	16	5	99.878	0.0180182	468.387	500.878	379.671	707.025	929.326	811.226	802.47	686.626	683.202	744.17	443.553	590.307	460.149	101.16	471.502	430.531	409.2	447.364
851	P96817	Rv0140	ncbi-geneid:886859	NC_000962.3	NA	hypothetical protein	Function unknown	Conserved protein	conserved hypotheticals	Non-Essential	12	5	80.1907	0.0181416	3174.46	2945.54	2535.38	2908.23	2051.83	1885.26	2183.1	2013.33	2104.96	2911.95	2150.25	1994.68	1568.51	991.279	1241.14	1814.55	1864.14	2603.43
852	P9WMN5	Rv2204c	ncbi-geneid:888428	NC_000962.3	NA	hypothetical protein	Unknown	Conserved protein	conserved hypotheticals	Non-Essential	20	8	162.4	0.0184513	4787.69	4844.87	3685	4138.17	3955.69	3342.07	2754.08	3114.74	3639.34	7680.83	4323.17	6581.12	3023.76	6045.44	2354.96	5720.3	5759.1	10167.1
853	P95234	Rv2338c	ncbi-geneid:886018	NC_000962.3	NA	moeW; molybdopterin biosynthesis protein MoeW	Involved in molybdoptenum cofactor biosynthesis; thought to be involved in the biosynthesis of a demolybdo-cofactor (molybdopterin), necessary for molybdo-enzymes.	Possible molybdopterin biosynthesis protein MoeW	intermediary metabolism and respiration	Non-Essential	25	8	161.861	0.0185605	232.941	464.497	544.996	718.594	676.661	465.905	222.279	297.921	352.164	644.435	613.671	861.984	411.789	521.085	522.606	469.657	481.187	819.268
854	P9WMA7	Rv0007	ncbi-geneid:885982	NC_000962.3	NA	membrane protein	Unknown	Possible conserved membrane protein	cell wall and cell processes	Non-Essential	24	5	151.891	0.0187172	341.312	470.211	355.925	535.58	381.196	386.333	269.173	270.636	235.541	659.485	1181.21	905.043	1104.57	286.062	233.852	350.761	368.794	706.734
855	P9WNV9	Rv0352	ncbi-geneid:886495	NC_000962.3	K03686	dnaJ1; chaperone protein DnaJ	Acts as a co-chaperone. Stimulates, jointly with GRPE|Rv0351, the ATPase activity of DNAK|Rv0350. Seems to be regulated negatively by HSPR (Rv0353 product).	Probable chaperone protein DnaJ1	virulence, detoxification, adaptation	Non-Essential	38	10	268.778	0.0187172	4065.4	4253.61	3100.34	3827.72	2685.35	2675.15	2712.45	2613.92	2674.06	3392.37	4616.87	1986.52	3396.04	2129.35	1854.4	1554.24	1590.08	1744.42
856	I6Y778	Rv0242c	ncbi-geneid:886697	NC_000962.3	K00059	fabG4; 3-oxoacyl-ACP reductase FabG	Involved in the fatty acid biosynthesis pathway (first reduction step) [catalytic activity: (3R)-3-hydroxyacyl-[acyl-carrier protein] + NADP+ = 3-oxoacyl-[acyl-carrier protein] + NADPH].	Probable 3-oxoacyl-[acyl-carrier protein] reductase FabG4 (3-ketoacyl-acyl carrier protein reductase)	lipid metabolism	Non-Essential	143	51	1013.33	0.0187523	6114.68	6044.01	4870.91	9316.16	12974.7	12502.8	6710.78	9576.35	9317.07	4363.52	7077.81	7474.13	6527.96	7088.44	4468.77	6547.04	6744.25	6608.11
857	P9WP21	Rv1201c	ncbi-geneid:886088	NC_000962.3	K00674	dapD; 2,3,4,5-tetrahydropyridine-2,6-dicarboxylate N-succinyltransferase	Involved in biosynthesis of diaminopimelate and lysine from aspartate semialdehyde (at the third step) [catalytic activity: tetrahydrodipicolinate + succinyl-CoA + H2O = N-succinyl-2-amino-6-ketopimelate + coenzyme A]	Tetrahydrodipicolinate N-succinyltransferase DapD	intermediary metabolism and respiration	Essential	39	19	267.098	0.0187649	6385.33	10741.6	8913.19	7605.36	7703.77	7069.23	7179.06	7175.97	6947.5	14311.6	9905.3	14910.2	6999.47	7282.43	6648.49	9005.71	8974.37	16429.7
858	P9WK13	Rv1240	ncbi-geneid:887119	NC_000962.3	K00024	mdh; malate dehydrogenase	Involved in the conversion of malate to oxaloacetate [catalytic activity: (S)-malate + NAD+ = oxaloacetate + NADH].	Probable malate dehydrogenase Mdh	intermediary metabolism and respiration	Non-Essential	74	32	677.4	0.0192591	13375.5	13372.3	12803.6	16437.8	24553.2	22239.9	17397.7	18152.3	17627.8	10411.3	12196.3	21705.1	12413.4	11811.9	9321.44	12868.1	12554.7	20264.1
859	O07238	Rv0311	ncbi-geneid:886579	NC_000962.3	NA	hypothetical protein	Unknown	Unknown protein	conserved hypotheticals	Non-Essential	20	5	118.777	0.0192911	215.135	215.816	260.94	168.441	154.39	171.612	150.866	179.882	191.515	279.1	253.781	330.326	292.897	233.013	155.578	193.968	171.275	227.497
860	O05873	Rv3228	ncbi-geneid:888785	NC_000962.3	K06949	hypothetical protein	Function unknown	Conserved hypothetical protein	conserved hypotheticals	Non-Essential	9	3	52.4591	0.0195133	84.5071	69.8238	52.4156	93.8912	51.4055	50.225	78.3011	57.002	56.8435	58.1161	33.5932	12.5415	52.557	59.7738	51.3993	64.1382	71.093	12.2334
861	P9WN85	Rv2359	ncbi-geneid:886009	NC_000962.3	K03711	zur; zinc uptake regulation protein	Acts as a global negative controlling element, employing Zn(2+) as a cofactor to bind the operator of the repressed genes.	Probable zinc uptake regulation protein Zur	regulatory proteins	Non-Essential	3	1	25.0479	0.0195133	0.0503291	9.03833	11.1573	6.09142	3.20776	3.65743	4.08969	3.38043	7.24412	0.145883	275.491	1.67783	63.55	166.082	197.832	163.015	157.657	0.321285
862	P9WG41	Rv3003c	ncbi-geneid:887286	NC_000962.3	K01652	ilvB1; acetolactate synthase large subunit IlvB	Involved in valine and isoleucine biosynthesis (at the first step) [catalytic activity: 2-acetolactate + CO(2) = 2 pyruvate].	Acetolactate synthase (large subunit) IlvB1 (acetohydroxy-acid synthase)	intermediary metabolism and respiration	Essential	42	11	272.255	0.0197976	349.849	314.517	267.856	517.994	894.629	781.042	502.715	589.855	582.306	495.939	515.669	788.266	301.195	1082.14	790.098	1205.14	1517.39	1073.1
863	P9WN87	Rv1909c	ncbi-geneid:885400	NC_000962.3	K22297	furA; ferric uptake regulation protein FurA	Acts as a global negative controlling element, employing FE(2+) as a cofactor to bind the operator of the repressed genes. Seems to regulate transcription of KATG|Rv1908c gene.	Ferric uptake regulation protein FurA (fur)	regulatory proteins	Non-Essential	6	2	33.772	0.0198359	1039.19	1064.81	810.047	1413.29	1036.59	1020.28	632.517	649.646	603.893	1907.41	1450.31	2056.33	1077.6	1092.66	705.716	886.854	903.781	1547.71
864	I6YF08	Rv3036c	ncbi-geneid:887320	NC_000962.3	NA	TB22.2; hypothetical protein	Unknown	Probable conserved secreted protein TB22.2	cell wall and cell processes	Non-Essential	8	4	59.3604	0.0198904	1847.11	1779.92	2353.77	2424.38	3079.02	2948.36	2083.97	2471.64	2471.56	2211.13	3839.44	4118.08	2161.78	2239.61	1971.88	4122.66	3778.19	4584.12
865	P9WJD1	Rv3865	ncbi-geneid:886172	NC_000962.3	NA	espF; ESX-1 secretion-associated protein EspF	Function unknown	ESX-1 secretion-associated protein EspF	cell wall and cell processes	Non-Essential	21	13	115.783	0.0200193	962.699	705.55	757.319	1043.09	801.046	796.225	527.718	537.805	515.904	1004.74	817.037	1739.38	915.395	892.14	724.727	723.234	693.798	1495.98
866	P9WNE1	Rv0407	ncbi-geneid:886418	NC_000962.3	K15510	fgd1; F420-dependent glucose-6-phosphate dehydrogenase	Catalyzes oxidation of glucose-6-phosphate to 6-phosphogluconolactone using coenzyme F420 (an *-hydroxy-5-deazaflavin derivative) as the electron acceptor.	F420-dependent glucose-6-phosphate dehydrogenase Fgd1	intermediary metabolism and respiration	Non-Essential	49	15	349.099	0.0203564	534.764	559.999	435.947	388.046	378.802	395.251	405.696	728.032	654.856	343.004	203.09	168	460.345	1256.47	458.945	250.619	132.129	133.156
867	P9WM23	Rv1333	ncbi-geneid:886882	NC_000962.3	NA	hydrolase	Function unknown; probably involved in cellular metabolism	Probable hydrolase	intermediary metabolism and respiration	Non-Essential	20	6	141.882	0.0203564	1283.54	1152.07	840.238	10155.5	6109.63	4862.87	5171.6	4558.36	3888.54	16701.2	11221.6	1416.42	17529.3	18305.9	16903.1	8263.13	7842.12	1352.06
868	O53962	Rv1920	ncbi-geneid:885416	NC_000962.3	NA	membrane protein	Unknown	Probable membrane protein	cell wall and cell processes	Non-Essential	21	5	131.212	0.0203852	675.809	532.052	409.932	874.001	504.046	543.794	548.12	467.853	432.515	1036.98	717.022	592.864	631.727	613.87	612.044	526.7	561.949	898.081
869	O53842	Rv0831c	ncbi-geneid:885349	NC_000962.3	NA	hypothetical protein	Function unknown	Conserved protein	conserved hypotheticals	Non-Essential	57	26	460.358	0.0203852	3387.54	3493.22	5763.43	2647.28	4016.75	3905.06	2525.24	4275.97	4282.59	2460.54	3795.44	4045.36	6176.46	6747.09	5456.25	6354.28	6301.33	4768.12
870	P9WJ99	Rv0342	ncbi-geneid:886510	NC_000962.3	NA	iniA; isoniazid inductible protein IniA	Unknown	Isoniazid inductible gene protein IniA	cell wall and cell processes	Non-Essential	25	7	137.228	0.0207938	220.665	161.936	245.936	229.918	447.733	440.827	303.391	475.263	404.707	198.781	69.8079	267.406	216.469	256.318	213.641	278.584	245.648	243.998
871	P9WJK3	Rv3910	ncbi-geneid:886247	NC_000962.3	K03980	peptidoglycan biosynthesis protein	Unknown	Probable conserved transmembrane protein	cell wall and cell processes	Essential Domain	55	15	319.494	0.0211648	793.263	845.891	645.858	667.999	1171.73	1132.94	952.925	1086.4	1078.46	1028.27	901.205	1454.46	952.438	1106.15	872.713	1173.97	1172.54	1515.38
872	P96273	Rv0427c	ncbi-geneid:886370	NC_000962.3	K01142	xthA; exodeoxyribonuclease III protein XthA	Involved in base excision repair. Apurinic-apyrimidinic endonuclease. Supposed to remove the damaged DNA at cytosines and guanines by cleaving at the 3' side of the AP site by a beta-elimination reaction. Possibly exhibites 3'-5'-exonuclease, 3'-phosphomonoesterase, 3'-repair diesterase and ribonuclease H activities [catalytic activity: degradation of double-stranded DNA. It acts progressively in…	Probable exodeoxyribonuclease III protein XthA (exonuclease III) (EXO III) (AP endonuclease VI)	information pathways	Non-Essential	22	3	134.578	0.0211648	434.522	386.696	407.106	424.74	227.789	234.911	291.644	277.953	308.156	316.642	9.30132	133.666	12.129	217.008	372.667	230.697	241.679	312.788
[truncated: 507 more rows]

## Sheet: Normalization
	Accession	Rv	NCBI	Refseq_ID	KO	Description	Function	Product	Functional_Category	Essentiality	Peptide.count	Unique.peptides	Confidence.score	q.Value	dorm_I_1	dorm_I_2	dorm_I_3	dorm_II_1	dorm_II_2	dorm_II_3	dorm_III_1	dorm_III_2	dorm_III_3	akt_I_1	akt_I_2	akt_I_3	akt_II_1	akt_II_2	akt_II_3	akt_III_1	akt_III_2	akt_III_3	dorm_mean	akt_mean
[truncated: 1,379 more rows]

## Sheet: Results of differential anal.
	Accession	Rv	NCBI	Refseq_ID	KO	Description	Function	Product	Functional_Category	Essentiality	Peptide.count	Unique.peptides	Confidence.score	q.Value	dorm_mean	akt_mean	p_value	neg_log_p	log2FCdorm_akt	significance_n
[truncated: 1,379 more rows]

[truncated: 2 more sheets: Antigenic proteins, Enzymatic proteins]
